# Supplementary material for: Genome-Wide Identification and Expression of FAR1 Gene Family Provide Insight Into Pod Development in Peanut (Arachis hypogaea)
Source: Front Plant Sci. 2022 May 3;13:893278. doi: 10.3389/fpls.2022.893278 (PMC9111957; doi:10.3389/fpls.2022.893278)
Supplement: Supplementary file 1 [file Data_Sheet_1.xlsx]

## Sheet: Supplementary table1
Supplementary table 1: Summary of the FAR1 family members identified in A. duranensis, A. ipaensis, A. monticola, A. hypogaea and G. max.
Species	Gene locus	Chr.	P-value	Conserved domain
Arachis hypogaea	Ahy_A01g000062	A01	8.1e-18	EFYNRYARPRGFNPQKNRTRKSRAGVLKLKNFVCHREGFRPQNNYGIEKFKKKPTPETRCGCSAIIEIRLDAPNGRWFISYFFYKHNHSLL
Arachis hypogaea	Ahy_A01g000238	A01	1.3e-19	FYEEYSRAKGFAMRQGKKLKNKNGDFVRYTYLCNRQGFRDKKWLEKVDRKREHKVVTRCGCPVEMRIKPKGDSGRWIVSLFVEEHNHELLP
Arachis hypogaea	Ahy_A01g000712	A01	3e-19	LYVRYARCVGFGVRKGDIARGKDGTQRRRRFFCNKEGKRADKYISNLNRKREHKALTRTGCEAMLAVYFDAKTSAWRVKKLVEKHNHDLVP
Arachis hypogaea	Ahy_A01g001188	A01	6e-18	QFYTAYSCWHGFVMRKDDVVRDNQGRIISRQLVCNKEGWRNMRYLDMDDRSREARSLMRTKCPARLRVKLDYGCGRWKVSCFVESHNHDLT
Arachis hypogaea	Ahy_A01g001502	A01	1.2e-19	QFYNAYSCWHGFVMRKDDVVRDNQGRIISRQLVCNKEGWRNMRYLDMDDRSREARSLTRTKCPARLRVKLDYSCGRWKVSCFVESHNHDLT
Arachis hypogaea	Ahy_A01g001635	A01	2e-20	EFYQQYAKHHGFGARRSRSEKRGEVRIRQEFVCHRQGFRSPKFYSMPNRQKSPRAETRCGCSARMLLHMDDESGRWHVAFFSDAHNHHVL
Arachis hypogaea	Ahy_A01g002172	A01	1.1e-18	QFYNAYSCWHGFVMRKDDVVRDNQGRIISRQLVCNKKGWRNVRYLDLDDRSREARSLTRTKCPARLRVKLDYGCGIWKVSYFVESHNHDLT
Arachis hypogaea	Ahy_A01g002850A	A01	9.4e-18	EFYDRYVRTRGFSARKNRTRKSHAGIFKLKNFVCHCEGFRLQNNYGIGNFKRKPTPETRCGCSAMMEIRLDAPSGRWFISYFSDEHNNPLL
Arachis hypogaea	Ahy_A01g003395	A01	6.2e-21	RFYEQYSRAKGFAMRQGKKLKNRKGEIVRYTYLCNREGFRDRKWLEMQDRKREHKVVTRCGCQAEMKIKQKAESNNWYVSRFVDEHNHDLLP
Arachis hypogaea	Ahy_A01g003600	A01	2.9e-16	QFYQNYAKRVGFVTKIRFTRRVGKDKVPKNQMITCNREGKRKSRVSPIEKTNPRTNYNCPARISIRLNKEGLWIISKVCLDHSHPCD
Arachis hypogaea	Ahy_A01g003741	A01	1.6e-17	YVEYAKAAGFAVRKGDSIKDDEGNVVRKFFYCNRQGLREKKHYERADRKRAHKAETRTNCSAKFVVFLDKQSGKWRTKTFVQDHNHDLT
Arachis hypogaea	Ahy_A01g004900	A01	1.3e-17	QFYNVYSCWHGFVIRKEDMVRDNEGRIISRQFVCNKEGWRNMRYLDLDDRSREARSLTRTKCPARLGVKLDYGCVRLKVSCFVESHNHDLT
Arachis hypogaea	Ahy_A02g006134	A02	5.9e-19	EFYQQYAKHHGFGARRSRSEKRGEVRIQQEFVCHQQGYRSPKFYSMPNQQKRPRAETWCGCPARMLLRMDDESGRWHVAYFSDMHNHHVL
Arachis hypogaea	Ahy_A02g006742	A02	2.7e-20	DFYMKYSKSKGFSARKSKTFKNSSGEIYRQMFVCHRQGFGMEKYYTMEKRKKEPRLETRTGCEARMDVKFVPEIGRWHIFYFSDEHNHDLL
Arachis hypogaea	Ahy_A02g006796	A02	2.1e-19	IYEEYSRVKGFAVRQGKKIKNKRGKFVQITYLCNREGFRDKKWLEKQDRKREHKVVTRYGCPAEMRIKPRIGTGKWFVARFVDDHNHDLLP
Arachis hypogaea	Ahy_A02g007616	A02	2e-16	NTTEEIVRYTFVCNRQGFREKKWLEKVDRKREHKAVTRCGCMAEMRIKRKEGSGRWYVSRFVEEHNHELA
Arachis hypogaea	Ahy_A02g007763	A02	1.1e-19	EFYQQYAKHHGFDARRSRSEKCGEVRIRQEFVCHRQGYRSPKFYSMLNRQKRPRAETRCGCPARMLLRMDDESGRWHVAYFSDAHNHHVL
Arachis hypogaea	Ahy_A02g008044	A02	2.9e-18	QFYNAYSCWHGFVIRKDDVVRDNQGRIISMQLVCNKEGCKNVRYLDLDDRSREARSLTRTKCPARLRVKLDYGCGIWKISCFVESHNHDLMP
Arachis hypogaea	Ahy_A02g008409	A02	1.9e-16	EFYNAYSCWHGFVMRKDDVVRDNQGRIISRQLDCNKEGWRNVRYLDLDDRSREARSLTRTKCPAWLRVKLDYGCGIWKVLCFVESHNHDLT
Arachis hypogaea	Ahy_A02g008745	A02	2.4e-18	FYEEYSRAKGFAMRQGKKLKNKNGDFVRYTYLCNRQGFRDKKWLEKVDRKREHKVVTRCGCPVEMRIKPKGDSGRWIVSLFVEEHNHELLP
Arachis hypogaea	Ahy_A03g010736	A03	6.4e-18	EFYYRVGKCNGFGVCKGDYEKDEDGTVVRRRFFCNRAGLRDGKHYNRVDRKRCHRPETRTNCQALMSVYLDKGSSVWKVRKVIFEHNHELI
Arachis hypogaea	Ahy_A03g011015	A03	3.8e-17	EFFGRLGKCNGFGVRKGDYAKDEDGSVVRRRFFCNRAGLRDGKHYNRLDRKRCHRPETRTNCQALMSVYLDKGSSVWKVRKVILEHNHELI
Arachis hypogaea	Ahy_A03g011074	A03	2.9e-18	EFYRRYGRVNRFGVRKGDSGKDSHSNVVRYQFFCNKEGLREIKHYNRIDRQRGHKPETRTGCKAMLSIYLEKSEQKWKVRKVVLDHNHDLA
Arachis hypogaea	Ahy_A03g011477B	A03	1.1e-18	EFYQQYAKHHGFGARRSRSEKRGEVRIRQEFVCHRQGYRSPKFYSMPNRQKRPRAETWYGCPARMLLRMDDESGRWHVAYFSDAHNHHVL
Arachis hypogaea	Ahy_A03g012147	A03	2.1e-19	DFYMKYSKSKGFSARKSKTFKNSSCEIYRQMFVCHRQGFRMEKYYTMEKRKKEPRLETRTGCEARMDVKFVPKSGRWHIFYFSDQHNHDLL
Arachis hypogaea	Ahy_A03g012297	A03	2.4e-20	EFYQQYAKHHGFGARRSRSEKRGEVRIRQEFVCHRQGFRSPKFYSMPNRQKRPRAETRCECPARMLLRMDDESGRWHVAFFSDAHNHHVL
Arachis hypogaea	Ahy_A03g012381	A03	1.2e-19	EFYQQYAKHHGFGARRSRSEKRGEVRIRQEFVCHRQGFRSPKFYSMPNWKKRPRAETRCGCPARMLLRMDDESGRWHVAFFSDAHNHHVL
Arachis hypogaea	Ahy_A03g013015	A03	1.9e-18	FYNAFGRVNGFSIRKFKVGRSEIDKRILWQTFVCSRQGYRIFRGVDETNRKRAPKPETRCGCVAQMRVHIDVGRDWWYTTLFQNEHNHELI
Arachis hypogaea	Ahy_A03g013552	A03	8e-23	EFYTSYSRLKGFAIRNSKTVKNAKGDIVRYNFVCNREGFRQKKWLDKLDRKREHKPITRCGCVAEMRIKKNHGNGKWYVSQFVDDHNHTLLP
Arachis hypogaea	Ahy_A03g014921A	A03	2.3e-19	DFYNEFGRMQGFSIRRSKVGRSTKIGSEGEFLWQIFVCSRQGERDAKHIHRVERKMDPRPITRCGCGAQIKVHIDQSTGCWFVEKFCEEHNHKM
Arachis hypogaea	Ahy_A03g015150	A03	2.5e-17	EFYAKYAKCYGFVSQKDLKMVDANGNINTRQLVCNKIGERHWKHLKRDNRQREHRAITRVNCRARIRFIRHYRTGKWKVSVFESEHNHLLC
Arachis hypogaea	Ahy_A03g015602	A03	7.1e-19	EFYNRYARVRGFSARKNRTRKSRAGVLKLKNFVCHCEGFRPQNNYGIGNSKRKPTLETRCGCSAMMEICLDAPSGCWFISYFSDEHNHPLL
Arachis hypogaea	Ahy_A03g015787	A03	1e-18	FYNLYAKMNGFAARKTRLRQNAKKLATQQQFVCFRQGFREFAADKEAYERKREPKPETRCGCLAQMRVHLHLESGRWIISYFDNVHNHEML
Arachis hypogaea	Ahy_A03g016650	A03	1.2e-28	FYNAYATSVGFIVRVSKLSRSRIDNSAIGRIFVCNKEGYRMTDKRENVIRQRAETRVGCKAMIMVRKVKSGSWVVTRFVKEHTHPL
Arachis hypogaea	Ahy_A04g017654	A04	2.4e-21	DFYNAFAKSKGFSGRKSKTRKHNGIINRQNFVCCREGFRRKKADNMHTRKQEPRAETRCGCKAKVQVSFDVVSGRWIVSKFSDLHNHDLLP
Arachis hypogaea	Ahy_A04g018302C	A04	1.2e-18	KFYNSYAKTRGFSVRKSRSRIVDEKVREKTYVCSCEGHRLEKWNHMKNRVREPKPETRCGCMSKLHVIFNVVTESWVVRDFCDEHNHELV
Arachis hypogaea	Ahy_A04g018557	A04	2.7e-19	FYNNYSRLKGFASRRGKTVRNTAGEIVRYTFICNRQGFREKKWLEKVDRKREHKTVTRCGCLAEMRIKRKEGSGRWYVSCFVEEHNHELA
Arachis hypogaea	Ahy_A04g018624	A04	5.4e-17	FYQQYIRAKGFAMRQGKKLKNKKGEIVWYTYLCNREGFRDKKWLEMQDQKREHKVVRRCRCLAEMRIKPKSDSGIWYVSRFVDDHNHDVL
Arachis hypogaea	Ahy_A04g018696	A04	3.4e-18	EFYRGFGKLHGFGVRKGDSEKDREGNLVRYRFFCNKEGSRERKHYDRVDRMRVHKPEIITNCKAMLSVYLDKNDKYWKVRKLVTEHNHDLT
Arachis hypogaea	Ahy_A04g019169	A04	3.7e-16	QFYQNYAKRVGFVTKIRFTRRVGKDKVPKNQMITCNREGKRKSRVSPIEKTNPRTNYNCPARISIRLNKEGLWIISKVCLDHSHPCD
Arachis hypogaea	Ahy_A04g019181	A04	4.2e-16	DFYVTYAKKAGFTTKIRTTTFDKITKAPINQAIHCNRDGIRESRVKAPTRKNTISATGCKAMIYVKFDKDVQDWILLKVDLTHSHPCS
Arachis hypogaea	Ahy_A04g019616	A04	4e-16	QFYQNYAKRVGFVTKIRFTRRVGKNKVPKNQMITCNRKGKRKSRVSPIEKTNPRTNCNCPARISIRLNKEGLWIILKVCLDHSHLC
Arachis hypogaea	Ahy_A04g020331	A04	2.9e-17	YKEFARMKGFGVRKGNVGRVDGVLVRRDFFCRRQGTRHPKHYDRPERVREERLESRTDCKAKLKIYYDVQRSVWKVRTIFDKHNHELAP
Arachis hypogaea	Ahy_A04g020389	A04	9e-18	YVAYAKGIGFAVQKGDSIKDEEGNIVRKFFYCNRQGLREKRHYERVDRKRTHKPETRTNCDAKLMVFLDKICGKWRTKILVEEHNHELVP
Arachis hypogaea	Ahy_A04g020653	A04	2.3e-19	QFYNAYACWHGFVMRKDDIVRDNKGRIIYRQLICNKEGWRNMRYLDLDDRSREARSLTRTKCPARLRVKHDYGCGRWKVSCFVESHNHDLT
Arachis hypogaea	Ahy_A04g020778	A04	2.6e-17	EFYNRYTRTRGFSARKNRTRKSRAGVLRLKNFVCHREGFRPQNNYGIGYFKRKPTPKTRCCYSAMMEIRLDAPSGHWFISYFSDEHNHPLL
Arachis hypogaea	Ahy_A04g020951A	A04	1.8e-21	NYYICYAKEVGFRVRVKNSWFKRNSREKYGAVLCCSSQGFKRIKDVNHMRKETRTGCPAMIRMRLMDSQRWRILEVTLEHNHML
Arachis hypogaea	Ahy_A04g021071	A04	1.4e-21	EYYGNFARKNGFSVRKERSRVSPQLGIYKRDFVCYRSGFAPVKRKANGEQHRDRKSVRCGCDAKMYLSKEVVEGVSQWFVVQFSNIHNHELL
Arachis hypogaea	Ahy_A04g021291	A04	3.6e-19	YVKYARDMGFAVRKRDLSRDEDGNLNRRYYVCNRQGTRDPKHYRLVDRKRNHKPETRTGCKARCSVYLDKLSMKWRVKTLEEEHNHPMI
Arachis hypogaea	Ahy_A04g021322	A04	1.8e-23	QFYHAYAAYVGFGVRIGQLFRSKNDGLITSRRFVCSKEGFQHPSRVGCGAYLRIKRQPSGKWVVDRLHKDHNHDL
Arachis hypogaea	Ahy_A04g021375D	A04	3.7e-18	EYYSEFAKRCGFSIRRHRTEGKDGVGKGLTRRYFVCHRAGNTPVKTSTESKPQRNRKSSRCGCQAYMRISKTTEFGSPEWRVTGFANHHNHELL
Arachis hypogaea	Ahy_A04g021539	A04	1.9e-21	FYNLYAKMNGFAARRYRSRRNMNNEVTQQSFVCFRQGFRKHNDCEERKREPKPETRCGCEAEMRVHVHRESGRWIIIYFQEVHNHKML
Arachis hypogaea	Ahy_A05g021773	A05	5.5e-21	RFYEQYSRAKGFAMRQGKKLKNRKGEIVRYTYLCNREGFKDRKWLEMQDRKREHKVVTRCGCQAEMRIKQKAESNNWYVSRFVDEHNHDLLP
Arachis hypogaea	Ahy_A05g022439	A05	4.1e-16	EFYSKYGRCYGFGVRKRDYGKDEEGNLIRRMFFSNISGLRDEKHLNKLDRKRGHYPETRTNCMAKLSIYLDRKNSTWKVHKVILDHNHKLT
Arachis hypogaea	Ahy_A05g023508	A05	4.4e-18	QFYNAYSCWHGFVMRKDDVVRDNQGRIISRQLVCNKEGWRNMRYLYMDDRSREARSLTRTKCLARLRIKLDYGCGRWKVSCFVESHNHDLT
Arachis hypogaea	Ahy_A05g024256	A05	1e-17	EFYQQYAKHHGFGARRSRSEKRGEVRIRQEFVCHRQGYRSPKFYTMPNRQKRPRAETRCGCPARMLLRMDDESGRCHVAYFSDAHNHHA
Arachis hypogaea	Ahy_A05g024287	A05	1.7e-16	YKEFAWTRGFGVCKGDVGRVDGVLVRRDIFCHRQGTRSDKHYDRPERVREERLESRTDCKAKLKIYYDVHDNVWRVRKIIDEHNHDMA
Arachis hypogaea	Ahy_A05g024794	A05	2.4e-19	DFYNEYGRIKGFSIRRSKVGRCKKAGSEGNIIWQIFVCSRQGERDAKHVHRNDRKMDPRPVTRCGCNARIKVHVDSRNERWYVDFFSDEHNHDML
Arachis hypogaea	Ahy_A05g024990	A05	4.1e-19	QFYNAYSCWHGFVMKKDDVVRDNQGRIISRQLVCNKEGWRNMRYLDLDDRSREARSLTRTKCPARLRVKLDYGCGRWKVSCFVESHNHNLT
Arachis hypogaea	Ahy_A05g025285	A05	4.8e-16	YVKYAKATGFADRKGDSIKDDEDNVMRKFFYCNRQGLREKKHYERADRKKAHKVETRTNCSAKFVVFLDKQSGKWRTKIFVQDHNHDLT
Arachis hypogaea	Ahy_A05g025347	A05	9.2e-20	EFYNRYARTRGFSARKSGRTRKSRMSVLKLKNFVCYYEGFRPQNNYDIENVKKKSMPETRCGCSAMMEICLDAPSGCWFISYFSNEHNHPLL
Arachis hypogaea	Ahy_A06g026178	A06	1.3e-17	LYVRYARCVGFGVRKGDIARGKDGTQRRRRFFFCNKEGKRADKYISNLNRNKEHKALTRTGCESMLAVYFDTKTSAWRVKKLVEKHNHDLVP
Arachis hypogaea	Ahy_A06g026272	A06	8.4e-17	FYSLYANMNSFAVRKNKIRRNVRNEVTQQEFVCFRKGSREMGSVNNGMRRKREPKAETRCGCETEMRVHVHSESGRWITSYFQDVHNHELL
Arachis hypogaea	Ahy_A06g026320	A06	3e-16	HGFVMRKDDVVRDNQGRIISRQLVCNKEGWRNMRYLDMDDRSREARSLTRTKCPARLRVKLDYGCSRWKVSCFVESHNHDLT
Arachis hypogaea	Ahy_A06g026579B	A06	4e-20	DFYMKYSKSKGFSARKSKTFKNSSGEIYRQMFVCHRQGFRMEKYYTMEKRKKEPRLDTRTGCEARMDVKFVPEIGRWHIFYFSDEHNHDLL
Arachis hypogaea	Ahy_A06g027061A	A06	3.7e-18	FFAKVGKFIGFGVRKGDYGKDEDGNLIRRRFFCNKAGLRDQKHYNRVDRKRSHRPETRTNCKAMLLVYLDRVSCTWKVRKVNLEHNHPLT
Arachis hypogaea	Ahy_A06g027327A	A06	7.8e-16	YVAYAKGMGFSVRKGDYIKDEEGNIVRKFFYYNRQGLREKKHYKRVDRKRTYKPETRTNCNAKLVVFLDKNCEKWRTKILVEEHNHKLA
Arachis hypogaea	Ahy_A06g027361	A06	2.9e-16	MYVTYAKCVGFGVRKGDFVKTKDGCYSRRKFFCNKAKLREKKYYDNVSRKREQKAETRINCQAKLCLYVDKSANVWRVKNLFDEHNHDLVP
Arachis hypogaea	Ahy_A06g027954	A06	6.1e-19	DYYNEFGCMKGFLVRMSKVGRITKQGAEGKIIWQIFVCSREGEHDGKHMHREDRKKDPRPITRCGCEAQINVHADDASRRWFVEQFCDNHNHPML
Arachis hypogaea	Ahy_A06g028294	A06	1e-50	EFYYNYKNKVGFVTRIRNTNFDNTREDSKIPINQSLHCSREGYRESRVKVATRVKRITIVGCEVRMYVMLDRQNDNWMVSKLELKHTHPC
Arachis hypogaea	Ahy_A06g028866	A06	9e-19	FYNNYSQLKGFASRRDKTVRNTAGEIVWYTFVCNRQGFREKKWLENVDRKREHKVVTRCGCMAEMRIKRKDGSGRWYVSRFVEEHNQEL
Arachis hypogaea	Ahy_A06g029100	A06	3.8e-19	QFYNAYSCWHGFIIRKDDVVRDNQGRIISRQLVCNKEGWRNMRYLNLDDRSREARSLTRTKCPAWLRVKLDYGCGRWKVSCFVESHNHDLT
Arachis hypogaea	Ahy_A06g029203	A06	2.3e-17	LYVRYVRCLGFGVHKGDTTRGKDGTQCRRMFFCSKEGKRAEKYISSLSRKREHRALTRTGCEVMLAVYLDTKTSTWRVKKLVEKHNHDL
Arachis hypogaea	Ahy_A06g029321	A06	2.3e-17	EFYQQYAKHHGFGARRSRSEKYGEVRIRQEFVCHRQRYRSLKFYSMPNRKKRPRAETRYGCPAKMLLSMDDESGRWHVAYFSDAHNHHVL
Arachis hypogaea	Ahy_A07g031037	A07	6.7e-19	QFYNAYSCWHGFVMRKDDVVRDNQGRIISRQLVCNKEGWRNMRYLHLDDRSREARSLTRTKCPARLRVKLDYSCGRWKVSCFVESHNHDLT
Arachis hypogaea	Ahy_A07g031805	A07	6.9e-19	QFYNAYSCWHGFVMRKDDVVRDNQGRIISRQLVCNKEGWRNMRYLDMDDRSREARSLTRTKCPARLRVKLDYGCGRWKVSCFVESHNHDLT
Arachis hypogaea	Ahy_A07g031836	A07	6.7e-19	EFYNSYAKTRGFSVRKSRSRIVDGKVREKTYVCSCEGYRLEKWNHMKNRVREPKPETRCGCMSKLHVFFDAVTESWVVRDFCDEHNHELV
Arachis hypogaea	Ahy_A07g031837	A07	4e-18	DFYSKFGRCHGFGVRKGDYGKDEEGNLIRRRFFCNRAGLRDEKHLNRLDRKRGHRPETRTNCLAKLSIYLDRENSTWKVRKVILDHNHELT
Arachis hypogaea	Ahy_A07g032187	A07	1.8e-19	DFYMKYSKSKDFSARKSKTFKNSTGEIYKQKFVCHRQGFRMEKYYTIEKRKKAPRLETRTGCEARMDVKFVPENGRWHIFYFSDEHNHDLL
Arachis hypogaea	Ahy_A07g032188	A07	1.9e-19	DFYMKYSKSKDFSARKSKTFKNSTGEIYKQKFVCHRQGFRMEKYYTIEKRKKEPRLETRTGCEARMDVKFIPENGRWHIFYFSDEHNHDLL
Arachis hypogaea	Ahy_A07g033283	A07	5.1e-19	FYEQYSRAKGFAMRQGKKMKNRKGEIVRYTYLCNREGFRHRKWLQMQDRKREHKVITRCGCQFEMRIKRKADSTSWYVCRFVDEHNHDLLP
Arachis hypogaea	Ahy_A07g033948	A07	2.3e-20	FYNNYSRLKGFASRRGKTVRNTAGEIVRYTFVCNRQGFREKKWLEKVDRKREHKVVTRCGCTAEMRIKRKEGSGRWYVSRFVEEHNHELA
Arachis hypogaea	Ahy_A07g034057	A07	2e-17	EFYNRYTRTRGFIAWKNRTRKSHAGVLKLKNFVCHREGFRSQNNNDIGNFKKKPTPETRCGCSAMMEIRLDGPSGRWFISYFFYEHSHPLL
Arachis hypogaea	Ahy_A07g035838A	A07	1.7e-18	FFAKLGKFVGFGVRKGDYGKDEEGNLIRRRFFCNKAGLRDQKHYNRVDRKRSHRPETRTNCKAMLSVYLDRVSCTWKVRKVNLEHNHPLT
Arachis hypogaea	Ahy_A07g035845A	A07	3.4e-16	EFYKRLGKFYGFGIRRGDMFKDEKGNLVRRRFFCNREGQRDKKHYNRIDRKRPHKPETRMNCEARMCIYLDKDSSLWRVKKIILNHNHDM
Arachis hypogaea	Ahy_A07g035989	A07	5.2e-20	EFYNRYARTRGFSARKNRTRKTRVGVLKLKNFVCHREGFRPQNNYGIGNLKRKPTPKIRCGCSAMMEIRVDVPSGCWFISYFSDEHNHPLL
Arachis hypogaea	Ahy_A07g035990	A07	2.2e-18	EFYNRYARTRVFSARKNRTTKSRAGILKLKNFVCHHEGFRPQNNYSIGNLKRKPTPETRCGCSAMMEICVDAPSGRWFISYFSYEHNHPLL
Arachis hypogaea	Ahy_A07g036380	A07	6.4e-17	LYVHYARFIGFGVHKGNTTHGKDGTQRRRRYFCNKEGKRVEKYISNLNRKRKHKPLTHTGCEAMLVVYFDAKTSTWKVKKLVEKHDHDLVP
Arachis hypogaea	Ahy_A07g036426A	A07	5.5e-19	EFYMRFGKCYGFGVRKGDYGKDDDGNVIRRRFFCNRAGLRDEKHYNRLDGKRCHKPETRTNCQAKLSIYLDKESSIWRVRKVILEHNHDLV
Arachis hypogaea	Ahy_A07g036766	A07	4.2e-16	SRQGYQEKKWVEMTNQKREHKIVTRGCLAKMRIKRKDGSGKWYMPQFVDEPNHELT
Arachis hypogaea	Ahy_A07g036779	A07	3.8e-16	DYYNEYDRIKGFSVRRSKMGCRTKQGSEGEIIWQIFVFSREGKREEKHMQRKDKKMDSRPTTRCRCEARIKVHVDDTSERWYVEKFCDNHNHAML
Arachis hypogaea	Ahy_A08g037481	A08	5.3e-19	EFYQQYAKHHGFGVRRSRSEKRGEVRIRQEFVCHRQGYRSLKFYSMPNRQKRPRAETRCGCPARMLHRMDDESGCWHVAYFSDAHNHHVL
Arachis hypogaea	Ahy_A08g038634	A08	5.6e-19	EFYGRLGKCNGFGVRKGDYAKDEDGSVVRRRFFCNRAGLRDGKHYNRLDRKRCHRPETRTNCQALMSVYLDKGSSVWKVRKIILEHNHELI
Arachis hypogaea	Ahy_A08g038649	A08	7.1e-19	QFYNAYSCWHGFVMRKDDVVRDNQGRIISRQLVCNKEGWRNMRYLDMDDRSREARSLTRTKCPARLRVKLDYGCGRWKVSCFVESHNHDLT
Arachis hypogaea	Ahy_A08g038805	A08	3.8e-20	LYTKYSKSKGFSARKSKTFKNSSGEIYRQMFVCHRQGFRMEKYYTMEKRKKEPRLETRTGCEARMDVKFVPEIGRWHIFYFSDEHNHDLL
Arachis hypogaea	Ahy_A08g039362	A08	7.6e-21	FYNLYAKMNGFAARKYRSWRNMNNEVTQQSFVCFRQGFRKHNDCEERKREPKPETRRGCEAEMRVHVHRESGRWIIIYFQEVHNHKML
Arachis hypogaea	Ahy_A09g042214A	A09	2.2e-29	SFYQEYAKSMGFTTSIKNSRRSKKTKEFIDAKFACSRYGVTPESDSGSSRRPSVKKTDCKACMHVKRRSEGKWIIHEFIKEHNHELLP
Arachis hypogaea	Ahy_A09g042325	A09	6.2e-16	VGFGVRKGDAAADSTGNYVRRKFLCNRAGVREKKCYATTSKIRKQKPETRTNCNAMLSIYLDKSCSMWKVRKMVEDHNHPLI
Arachis hypogaea	Ahy_A09g043074	A09	2.5e-19	QFYNAYSCWHGFVMRKDDVVRDNQGRIISRQLVCNKEGWRNMRYLDMDDRSREARSLTRTKCPARLRVKLDYGCGRWKVSCFVKSHNHDLT
Arachis hypogaea	Ahy_A09g043106	A09	4.2e-17	YVAYAKGIGFAVRKGDSIKDEEGNIVRKFFYCNRQGLREKKHYERVDRKRTHKPEMRTNCNAKLVVFLDKSCRKWRTKTLVEEHNHELA
Arachis hypogaea	Ahy_A09g043551	A09	1.3e-19	DFYMKYSKSKGFSARKSKTFKNSTDEIYKQKFVCHRQGFRMEKYYTMEKRKKEPRLETRTGCDARMDVKFVLESGRWHTFYFSDEHNHDLL
Arachis hypogaea	Ahy_A09g044043	A09	1.6e-19	DFYMKYSKSKGFSARKSKTFKNSTGEIYKQKFVCHRQGFRMEKYYTMEKRKKKPRLETRTECETRMDVKFVLKSGRWHIFYFSDKHNHDLL
Arachis hypogaea	Ahy_A09g045557A	A09	8.1e-43	RFYNEYGRARGFSIRQGKKIKNSKGEFVRYTYLCNREGFRDKKWLEKSDRKREHKVVTRCGCLAEMRIKRKAESGKWYVSRFVDEHNHEAV
Arachis hypogaea	Ahy_A09g045766	A09	1.5e-18	QFYNAYSCWHGFVMRKDDVVRDNQGRIISRQLVCNKEGWRNMRYLDLDDRSREARSLTRTKCPARLRVKLDYGCGRWKVSCFVESHNHDMT
Arachis hypogaea	Ahy_A09g046277	A09	6.9e-18	FYNAYATSVGFIVRVSKLSRSRIDNSTIGRIFVCNKEGYKMTDKRENVIRQRAETMVGCKAMIMTIN
Arachis hypogaea	Ahy_A10g046840A	A10	3.5e-28	FYNAYARRIGFSTRVSVCLRSRKDSSVIRRRVVCSREGFRRNPENHDPKRHRSVTRVGCKAQITVKKKGPLGKWYISKFIKDHNHDLVP
Arachis hypogaea	Ahy_A10g048364	A10	4.3e-21	FYNLYAKMNGFAARRYRSRRNMNNEVTQQSFVCFRQGFRKHNDCEERKREPKPETRCGCEAEMRVHVHRESGRWIIIYFQEVHNHKML
Arachis hypogaea	Ahy_A10g048401	A10	4.9e-20	LYEEYSRVRGFGIRQGKKIRNKKGEFVQFTYLCNREGFRDKKWLQMHHRKRELKVVTRCGCPAEMRIKSRDSTGKWYVSRFVDNHNHDLLP
Arachis hypogaea	Ahy_A10g049014A	A10	5.4e-19	EFYQQYAKHHGSSARRSRSEKRGKVKIQQEFVCHRQGYRSPKFYSMPNQQKKPRAETRCGCPARMLLRMDDESGRWHVAYFSDAHNHHVL
Arachis hypogaea	Ahy_A10g049501	A10	1.4e-18	EFYGRLGKCNGFGVRKGDYAKDEDGSVVRRRFFCNRAGLRDGKHYNKLDRKRCHRPETRTNCQALMSVYLDKGSSVWKVQKVILVHNHELI
Arachis hypogaea	Ahy_A10g049543	A10	1.1e-17	LYVRYARCLRFGVRKGDTARGKDGTQRRRRFFCSKEGKRVEKYISSLSRKREHRALTRTGCEAMLAVYLDTKTSTWRVKKLVEKHNHDLVP
Arachis hypogaea	Ahy_A10g049546	A10	1.2e-17	LYVRYARCLRFGVRKGDTARGKDGTQRRRRFFCSKEGKRVEKYISSLSRKREHRALTRTGCEAMLAVYLDTKTSTWRVKKLVEKHNHDLVP
Arachis hypogaea	Ahy_A10g049920A	A10	1.7e-20	DFYNRYARTRGFSARKNRTRKSRAGVLKLKNFICHREGFRPQNNYGIGNFKRKPTPETRCGCSAMIEIRVDAPSGRWFISYFFDEHNHPF
Arachis hypogaea	Ahy_A10g050516	A10	7.9e-19	QFYNAYSCWHGFVMRKHGVVRDNQGRIISRQLVCNKEGWRNMRYLDMDDRSREARSLTRTKCPARLRIKLDYGCGRWKVSCFVESHNHDLT
Arachis hypogaea	Ahy_A10g050650	A10	8.2e-19	DFYNNYSRVKGFASRQGKKIKNSIGQIVRYTFVCNTQGFREKKWLEKMDRKKEHKVVTRCGCLAEMRIKKKDGTGNWYVSQFIDEHNHEMV
Arachis hypogaea	Ahy_B01g051426	B01	3.4e-18	EFYNSYAKTRGFSVRKSRSRIVDGKVREKAYVCSCEGYRLEKWNHMKNRVREPKPETRCGCMSKLHVFFDAVIESWVVRDFCDEHNHDLV
Arachis hypogaea	Ahy_B01g051601	B01	2.4e-20	DFYMKYSKSKGFSARKSKTFKNSSGDIYRQLFVCHRQGFRMEKYYTMEKRKKEPRLETRTGCEARMDVKFVPESGRWHIFYFSDEHNHDLL
Arachis hypogaea	Ahy_B01g052057	B01	9.5e-17	QFYQNYAKRVGFVTKIRFTRRVGKDKVPKNQMITCNREGKRKSRVSPIEKTNPRTNYNCPARISIRLNKEGLWIISKVCLDHSHPCD
Arachis hypogaea	Ahy_B01g052474	B01	1.2e-20	DFYLKYSKSKGFSARKSKTFKNSIGEIYKQKFVCYRQGFREEKYYTMEKRKKEPRLKTRTGCEARMDVKFVPETGRWHIFYFSDEHNHDLL
Arachis hypogaea	Ahy_B01g052728	B01	3.2e-16	DFYQKFGRFHGFGICKGDMFKDGGGNLIRRRFFCNREGLRHRKHYNRVDRRRPHKPETRTNCEARMCIYLDRSNNIWRVKKVITKHNHALT
Arachis hypogaea	Ahy_B01g053180	B01	8.5e-19	FYSLYAKMNGFTVRKNKIWRNVRNEVTQQEFVCFRHRFRGIGSVNDGKRQKREPKAETRCGCEAEMRVHVHSDSGRWIISYFQDVHNHELL
Arachis hypogaea	Ahy_B01g053611	B01	3.3e-21	EFYNRYARTRGFSARKNRTRKSRAGVLKLKNFVCHCEGFRPQNNYGIENFKRKPTPETRCGCSAMMEIRLDAPSDRWFISYFSDEHNHPLL
Arachis hypogaea	Ahy_B01g053677A	B01	4.2e-19	DFYNRYARTRGFSARKNRTRKSRVCVLNLKNFVCHREEFRPQNNYGIGNSKRKPTPETRCGCSAMMEIRLDAPSGRWFISYFSDEHNHP
Arachis hypogaea	Ahy_B01g054025	B01	2.3e-17	YKEFAKIRGFGVRKGDVARVDGVLIRRDFFCHRQGTRHAKHYDRPERVREERLESRTDCKAKLKIYYDMQHSVWRVRTIVDEHNHELA
Arachis hypogaea	Ahy_B01g054036	B01	1.4e-19	DFYLKYSKSKGFSARKSKTFKNSIGEIYKQKFLCHRQGFREEKYYTMEKRKNEPRLETRTGCEARMDVKFVPETGRWHIFYFFDEHNHDLL
Arachis hypogaea	Ahy_B01g054900	B01	8.2e-16	RFYKTYAMMHGFAVRLDEVRRDSDGCVIMRQIVCNRAGSRKEEVEKDERIRDHRPLTQSCCRARIRARLDRKIHKWKVVSFYEEHSHGLV
Arachis hypogaea	Ahy_B01g054939	B01	2.7e-18	LYTKFGKWHGFGVRKGDYGKDEKGMITMRRFFCNRVGLRDEKYCNRIDKIRSHRSETRTNCQAKLSIYLDKNSTRWRVEKVVLEHNHDLT
Arachis hypogaea	Ahy_B01g055682	B01	7.7e-22	DFYNAFAKSRGFSGRKSKTRKHNGIINRQNFVCCREGFRQKKPDNMHTRKQEPRAETRCGCKAKVQVSFDAVSGRWIVSKFSDLHNHDLLP
Arachis hypogaea	Ahy_B01g056323	B01	7.7e-21	FYNNYSRLKGFASRRGKMVRNTAGEIVRYTFVCNRQGFREKKWLEKVDHKREHKVVTRCGCLAEMRIKRKDGSGRWYVSRFVEEHNHELA
Arachis hypogaea	Ahy_B01g056764	B01	6.8e-19	YVRYAKCVGFGVRKGDAAADSIGNYVRRKFLCNRAGVREKKCYATTSKIRKQKPETRTNCNAMLSIYLDKSCSMWKVRKIVEDHNHPL
Arachis hypogaea	Ahy_B02g057557	B02	1.8e-20	FYNNYSRLKGFASRRGKTVRNTAGEIVRYTFVCNRQGFREKKWLEKVDRKREHKAVTRCGCLAEMRIKRKEGSGRWYVSRFVEEHNHELA
Arachis hypogaea	Ahy_B02g057992	B02	1.4e-19	EFYQQYAKHHGFGARRSRSEKRGEVRIRQEFVCHRQGYRSPKFYSMPNRQKRPRAETRCGCPARMLLRMDDESGRWLVVYFSDAHNHHVL
Arachis hypogaea	Ahy_B02g058109	B02	3.8e-17	QYSRAKGFAMQQGKKMKNRKGEIIRYTYLCNREGFRHRKWLQFQDRKREHKVVTRCGCQAEMRIKQKADSTSWYVYRFVDEHNHDLLP
Arachis hypogaea	Ahy_B02g058113	B02	4.8e-19	LYTSYSKLKGFAIRKSKRVKNAKGEIVRYTFVCNRQGFRHKKWLDKLDRKKEHKPITRCRCVAEMRIKKNHTNRKWFVSQFGDDHNHTLL
Arachis hypogaea	Ahy_B02g058380	B02	2.2e-16	EFYRRLGKYFGFGIRKGDSGKDESGRVICRRFFCNRAGLRQRHHYDRLDRQRGHRPEMQTNCEAKLSVYLDVVSGIWRVRKIVLDHNHDLT
Arachis hypogaea	Ahy_B02g058382	B02	1.4e-18	EFYRRLGKCFGFGIRKGDSGKDESGRVIRRRFFCNRAGLRQRHHYDRLDRQRGHRPETRTNCEAKLSVYLDVVNGIWRVRKIVLDHNHDLT
Arachis hypogaea	Ahy_B02g058386	B02	1.6e-16	EFYRRLGKCFGFGIRKGDSGKDESGRVIRRRFFCNRAGLRQRHHYDRLDRQRGYRPETRKNCEAKLSVYLDVVSGIWRVRKIVLDHNHYLT
Arachis hypogaea	Ahy_B02g058831	B02	2.9e-16	FYSLYAKMNGFAVRKNKIQRNVKNEVTQQEFVCFRQGSRDIGFVNDGLRQKREAKAETRCGCEAKMRVHVHLESGRWIISYFQEVYNHKFL
Arachis hypogaea	Ahy_B02g059364	B02	2.3e-20	FYNAFGRDNGFSIRKFKVGRSEIDKSILWQTFVCSRQGYRIFRGVNETNRKRTLKPETRCGCVAQMRVHIDVGRDWWYITLFQNEHNHELI
Arachis hypogaea	Ahy_B02g059862	B02	4e-16	EFYKKLGKFYGFGIRRGDMFKDEKCNLVRRRFFCNREGQRDKKHYNRIDRKRPHKPETRTNCEARMCIYLDKESSLWRVKKIILNHNHDM
Arachis hypogaea	Ahy_B02g060197	B02	2.2e-16	LYVSYARCVGFRVRKGDTLCGKDGTQRRRQFFCNKEGKKREHRPLTRTGCEAMLAVYFDTKTSTWRVKKLVEKHNHDLM
Arachis hypogaea	Ahy_B02g060985	B02	6.9e-19	SFYQLYSKMNGFAVRKNKIRRNVKNEVTQQQFVCFREGFRNSGSENDSHRHKRKPKPETRCGCLAEMCVHVHVESGRWITSYFQDEHNHDML
Arachis hypogaea	Ahy_B02g061460	B02	2.3e-17	RFYKTYAMMHGFAVRLDEVRRNSDGCVIMRQIVCNRAGSRKEEVEKDERIRDHRPLTRSCCRARIRARLDRKIHKWKVVSFYEEHSHGLV
Arachis hypogaea	Ahy_B02g061533	B02	4.5e-16	EFYRRLGMCHGFGVRKGDSGKDCSGNLIRYRFFCNKKGLKDGRHNDQVDRRRAHKPETRTNCEAKLSIYFDKTERCWKVRKVVTEHNHDLT
Arachis hypogaea	Ahy_B02g061562	B02	3.2e-20	DFYMKYSKSKGFSARKSKTFKNSSGDIYRQLFVCHRQGFRMEKYYTMEKRKKEPRLETRTGCEARMDVKFVPESGRWHIFYFSDEHNHDLL
Arachis hypogaea	Ahy_B03g062284	B03	4.3e-21	FYNLYAKMNGFAARRYRSRRNMNNEVTQQSFVCFRQGFRKHNDCEERKREPKPETRCGCEAEMRVHVHRESGRWIIIYFQEVHNHKML
Arachis hypogaea	Ahy_B03g062706	B03	8.2e-21	EFYQQYAKHHGFGARRSKSEKRGEVRIRQEFVCHRQGFRSPKFYSMPQQKRPRAETRCGCPARMLLRMDDESGRWHVAFFSDAHNHHVL
Arachis hypogaea	Ahy_B03g063262	B03	3.6e-17	QFYNAYSCWHGFVMRKDDVVRDNQGRIISRQLVCNKEGWRNMRYLDLDDRSREARSLTRTKCPARLRVKLDYGCRGWKVSCFVESHNHDLT
Arachis hypogaea	Ahy_B03g063597	B03	1.1e-17	DFYNEFGRIKGFSIRRSKVGRCKKAGSEGDIIWQIFVCSRQGERDAKHVHRNGRKMDPRPVTRCGCNARIKVYVDSRNGRWYVEFFSDEHNQDM
Arachis hypogaea	Ahy_B03g064033	B03	1.1e-16	EFYCWVGKCNGFGVRKGDYAKDEDGTVVRMRFFCNRAGLRDGKHYNRLDRKRFHRPETRTNCQALMSVYLDKGISVWKVRKVTLEHNHELI
Arachis hypogaea	Ahy_B03g064079	B03	1e-18	KFYNSYAKTRGFSVRKSRSRIVDGKVREKAYVCSREGYRLEKWNHMKNRVRELKPETKCGCMSKLHVFFDVVTESWVVRDFCDEHNHELI
Arachis hypogaea	Ahy_B03g064323	B03	3e-20	LYVRYARCVGFGVCKGDTARGKDGTQRRRRFFCNKEGKRADKYISNLNRKREHKALTRTGCEAMLAVYFDTKTSAWRVKKLVKKHNHDLVP
Arachis hypogaea	Ahy_B03g064724	B03	4.1e-16	FHRNYARVYGFVARLDKKGQDVNGNINMRQMVCNREGTRRKKYLEMENRKKDHKPITRVMCQAKIRFHYDLILQKWRITKFKETHNHDLI
Arachis hypogaea	Ahy_B03g065650	B03	2.4e-17	QFYNAYACWHGFVMRKDDVVKDKEGKIICRQLVCNKEGWRNMMYLDLDNRSREARSLMETKCPARLKIKVDYGCGRWKVSCFVESHNHDLT
Arachis hypogaea	Ahy_B03g066034	B03	2.8e-20	DFYNEYGRIQGFSIRRSKVGRSTKIGSEGEILWQIFVCSRQGERDTKHIHRVERKMDPRPITQCGCGAQIKVHVDHSTGRWFVDKFCDEHNHEML
Arachis hypogaea	Ahy_B03g066802	B03	3.3e-16	DFYNHYTKFVGFGARKSKTWKNSKGEYVKQFFVCSREEFRPEKYYNIENRKREPKSETRCGCLARFVVRFVAYTGRWHLALFVELHNHDCL
Arachis hypogaea	Ahy_B03g067179A	B03	2.3e-16	YKEFAKLRGFGVRKGDVARVNGVLIRRDFFCHRQGTRHPKHYDRPERVREERLESCTDCKATLKIYYDMQHSVWRVRTIVDEHNHELAP
Arachis hypogaea	Ahy_B03g067396	B03	5e-19	EFYMRFGKCHGFGVRKGDYGKDDDRNVIRRRFFCNRAGLRDEKHYNRLDRKRFHKPETRTNCQAKLSIYLDKESSNWKVWKVILEHNHELV
Arachis hypogaea	Ahy_B04g069627	B04	2.1e-21	EYYGNFARKNGFSVRKERSRVSPQLGIYKRDFVCYRSGFAPVKRKPNGEHHRDRKSVRCGCDAKMYLSKEVVEGVSQWFVVQFSNIHNHELL
Arachis hypogaea	Ahy_B04g069749A	B04	1.8e-21	NYYICYAKEVGFRVRVKNSWFKRNSREKYGAVLCCSSQGFKRIKDVNHMRKETRTGCPAMIRMRLMDSQRWRILEVTLEHNHML
Arachis hypogaea	Ahy_B04g069952	B04	3.2e-18	QFYNAYSCWHGFVMRKDDVVRDNQGRIISRQLVCNKEGWRNMRYLDMDDRSREARSLTRTKCPTRLRVKLDYGCSRWKVSCFVESHNHDLT
Arachis hypogaea	Ahy_B04g070443A	B04	4.6e-18	EFYNRYARTRGFSAQKNKTKKSLAGILKLKNFVCHREGFRPQNNYDIEKCKKKPMPETRCGCSAMMEIRLDAPGSCWFISYFSDGHNHLLL
Arachis hypogaea	Ahy_B04g071219	B04	6.2e-19	FYNLYAKMNGFAARRYRSQHNLNNELTQQSFVCFRQGFRKERMCDGVEVAYQKRKPKPENRCGCEAKMCVHVDKDSGRWIITYFQEVHNHKML
Arachis hypogaea	Ahy_B04g071241	B04	1.3e-17	FYSLYAKMNGFAVRKNKIWRNVRNEVTQQEFVCFRQEFREMGSVNDGMRRKREPKAETRCSCEVEMRVHVHSESGRWIISYFQDIHNHELL
Arachis hypogaea	Ahy_B04g071364	B04	1.2e-19	DFYLKYSKSKGFSARKSQTFKNSIGEIYKPKFVCHRQGFREENYYTIEKRKKEPRLEIRTGCEARMDIKFVLETGRWHIFYFSYEHNHDLL
Arachis hypogaea	Ahy_B04g071791	B04	1.1e-19	SFYNLYAKMNGFSARKSRIRRNVNNDVTQQAFVCFRQGFRDLCSDNDAARCKREPKPTTRCGCGAEMRVHIHEETGRWIVRYFQEKHNHEML
Arachis hypogaea	Ahy_B05g074247	B05	1.7e-19	DFYMKYSKSKGFSARKSKTFKNSSGEIYRQMFVCHRQGFRMEKYYTMEKRKKEPRLETRTGCEARMDVKFVPESGRWHIFYFSDEHNYDLL
Arachis hypogaea	Ahy_B05g075093	B05	3.9e-20	FYNNYSRLKGFASRRGKTVRNTAGEIVWYTFVCNRQGFREKKWLEKVDRKREHKVVTRCGCMAEMRIKRKDGSGRWYVSRFVEEHNHELA
Arachis hypogaea	Ahy_B05g075589	B05	4.9e-17	EFYGRLGECNGFGVRKGDYAKDEDGSVVRRRFFCNRAGLRDGKHYNRLDRKRCHRPETCTNCQALMSVYLDKGSSVWKVRKVILEHNHELI
Arachis hypogaea	Ahy_B05g075774B	B05	3.8e-21	EFYNIYARTRGFSARKNGTRKSRASALKLKNFVCHREGFRPPNNYGIENLKRKPTPETRCGCSAMMEIRVDAPSGRWFISYFSDEHNHPLL
Arachis hypogaea	Ahy_B05g076104	B05	2.3e-17	EFYVKYAKCYGFASRKDLNAVDANGNINTRKLVCNKAGERNWKHLKMDNRQREHRAITRVNCRARIRFICHYRTGKWKVSVFESEHNHPL
Arachis hypogaea	Ahy_B05g076122	B05	3.5e-20	SFYNLYVKMNGFSARKSRIRRNVNNDVTQQAFVCFRQGFRDSCSGNDAARRKQEPKPTTRCGCGAEMRVHIHEETGRWIVTYFQEEHNHEML
Arachis hypogaea	Ahy_B05g076910	B05	1.2e-16	DYYNEYGRIKGFSVRRSKVGCRTKQGSEGESIWQIFVCSKEGELEGKHMQPEDRKMDPRPIIQYRCEARIKVHVDDTNGQWYVEQFFDNHNHAML
Arachis hypogaea	Ahy_B05g077348	B05	5.7e-20	EFYNRYARTRGFSARKNRSRKSRAGALKLKNFVCHREGFRLQNSYCIGNLKRKPTPETRCGCSALMEIRVDAPSGRWFISYFFDEHNHPLL
Arachis hypogaea	Ahy_B05g077984	B05	2.4e-18	EFYNRYARTRGFSARKNMTRKSRAGLKHFVCHREGFRPQNNFGIGNCKKKPTPKTRCGCSAMMEIRLDAPGDRWFISYFYDEHNHLLL
Arachis hypogaea	Ahy_B05g078033B	B05	1.5e-16	EFYCKFGRCQGFGVRKGDYGKDDDGNLIRRRFFCNRAGLRDEKYLHRLDRQRGHRPETRTNCMAKLSIYLDRENSVWKVRKVILDHHHKLT
Arachis hypogaea	Ahy_B05g078706	B05	4e-20	DFYMKYLKSKGFSARKSKTFKNSTGEIYKQKFVCHRQGFRMEKYYTMKKRKKEPKLETRTGCEARMDVKFVPETGRWHIFYFSDEHNHDLL
Arachis hypogaea	Ahy_B05g078885	B05	2e-18	EFYMRFGKCHGFGVRKGDYGKDDDGNVIKRRFFCNRDGLRDEKHYNRFDRKRCHKPETEMNCQAKLSIYLNKESSNWKVRKVILEHNHELV
Arachis hypogaea	Ahy_B05g079002	B05	3.2e-16	KFYKKFGKYHGFGVRKGDSWKDEDGIVTRQRFFCNRQGLRDAKHYNRLDRMRVQKPETRTNCEAKFSIYLDKSASLWRVRKIKNKHNNDLI
Arachis hypogaea	Ahy_B05g079004	B05	8.6e-18	EFYKKFGKYHGFGVRKGDSWKDKDGIVTRRRFFCNRQGLRDAKHYNRLDRMRVHKLETRTNCEAKFSIYLDKSAFLWRVRKIENKHNHDLT
Arachis hypogaea	Ahy_B05g079329	B05	1.8e-17	YKEFAKLRGFGVRKGDVARVNGVLVRRDFFCHRQGTRHSKHYDRPERVREERLESRTDCKAKLKIYYDVQHNVWKVRTIMDEHNHELAP
Arachis hypogaea	Ahy_B05g079440	B05	2.5e-16	YVEHARVTGFVVRKGDSRKDNEGNVVRKFFFCNREGLRDKKHYERIDRQRAHKPITRTNCNARFVVHLDKGCGKWKMKSFVADYNHELA
Arachis hypogaea	Ahy_B05g079737A	B05	1.9e-20	SFYNNYSRLKGFSMRQGRKVTNSAGDIVRYTFVCNRQGYREKKWLEMANRKREHKIVTRCGCLAEMRIKRKDGSGKWYVSRFVDEHNHELA
Arachis hypogaea	Ahy_B06g080216	B06	2.4e-21	DFYNAFAKSRGFSGRKSKTRKHNGIINRQNFVCCREGFRQKKADNMHTRKQEPRDETRCGCKAKVQVSFDVVSGRWIVSKFSDLHNHDLLP
Arachis hypogaea	Ahy_B06g081014	B06	4.3e-20	FYNNYSRLKGFASRRGKTVRNTAGEIVRYTFVCNRQGFREKKWLEKVDRKREHKVVTRCGCMAEMRIKRKDGSGRWYVSHFVEEHNHELA
Arachis hypogaea	Ahy_B06g082603	B06	4.4e-27	FYNAYATSVGFIVRVSKLSRSRIDNSAIGQIFVCNKEGYRMTDKRENVIRQRVKTRVGCKAMIMVRKVKSGSWVVTRFVKEHTHLL
Arachis hypogaea	Ahy_B06g083369	B06	5.7e-17	QFYNAYSCWHRFVMRKDDVVRDNQGRIIIRQLVCNKEGWRNMRYLDMDDRSREARSLTRTKCPARLRVKLDYGCGRWKVSCFVESHNHDLT
Arachis hypogaea	Ahy_B06g083928	B06	7.3e-18	KFYNDYSRVKGFATRQGKKIKNISGKIVRYTFVCNREGFRHKKWLEKSDRKCGCLAEMKIKKKNKNMWYVSRFIEEHNHELL
Arachis hypogaea	Ahy_B06g084002	B06	1.6e-19	HFYEQYSRAKGFAMRQGKKLKNKKGEIVRYTYLCNRKGFRNKKWLEMQDRKREHKVVTRCGCLAEMRIKPKGDSGIWYVSRFVDDHNHDLLP
Arachis hypogaea	Ahy_B06g084498	B06	8.4e-19	DFYNEHGQIQGFSIRRSKVVRSTKIGSEGEILWYIFVCSRQGERDAKHIHRVERKMDPRPITRCGCGAQIKVHVDQSTSRWFVDKFCDEHNHEML
Arachis hypogaea	Ahy_B06g084683	B06	1.7e-18	EFYNSYAKTRGFSVRKSGSRIVDGKVREKAYVCSCEGYRLEKWNHLKNRVREPKPETRCGCMSKLDVFFDAVTESWVVRDFCDEHNHEFV
Arachis hypogaea	Ahy_B06g084741	B06	8.9e-19	EFYGRLGKCNGFGVHKGDYAKDEDGSVVRRRFLCNRAGLRDGKHYNRLDRKRCHRPETRTNCQALMSVYLDKGSSVWKVRKVILEHNHELI
Arachis hypogaea	Ahy_B06g084792	B06	6.7e-16	YVEYAKATGFAVQKGDSIKDDEGNVVRKFSYCNRQGLREKKHYERADRKRAHKADTRTNCSAKFVVFLDKQSGKWRTKTFVQDHNHDLT
Arachis hypogaea	Ahy_B07g086318	B07	3.4e-17	QFYNTYAMMHGFVVRLDEVRHDSNGCIIMRQIVCNRAGSRKEEVEKDERIRDHRPLTRSCCRARIRARLDRKIHKWKVVSFYEEHSHGLV
Arachis hypogaea	Ahy_B07g086529	B07	2.8e-21	FYNKYSCIKGFATRQGKKVRNIVGDIVRYTFVCNREGFKEKKWLENTDRKREHKVVTRCGCMAEMRIKRKDGSGKWYVLLFIDEHNHELLP
Arachis hypogaea	Ahy_B07g086929	B07	3.8e-20	QFYNAYSCWHGFVMRKDDVVRDNQGRIISRQLVCNKEGWRNMRYLDLDNRSREARSLTRTKCPARLRVKLDYGCGRWKVSSFVESHNHDLT
Arachis hypogaea	Ahy_B07g087035	B07	8.6e-17	YVKYARDMGFAVRKRDLSIDEDGNLNRRYYVCNRQGTMDLKHYRLVDRKRNHKPETRTGCKAHCSVYLDKLSTKWRVKTLEEEHNYPMI
Arachis hypogaea	Ahy_B07g087223	B07	4.8e-18	YIKYARDMGFVVRKRDLSRDEDVNLNRRYYVCNCQGTRDPKHYRLVDRKRNHKPETRIGCKAHCSVYLDKLSMKWRVKTLEEEHNHPMI
Arachis hypogaea	Ahy_B07g087640	B07	2.2e-16	YVAYAKGIGFAVRKGDSIKNEEENIVRKFFYCNQQGLREKKHYERVDRKMPHKSEMRTNCNAKLVVFLDKICGKWRTETLVEKHNHDLV
Arachis hypogaea	Ahy_B07g088387	B07	8.9e-19	FYEEYSRAKGFAMRQGKKLKNRNGDFVRYTYLCNRQGFRDKKWLEKVDRKREHKVVTRCGCPVEMRIKPKGDSGRWFVSFFVEEHNHELLP
Arachis hypogaea	Ahy_B07g088431	B07	1.8e-18	YKEFAKLRGFGVRKGDVARVNGVLIRRDFFCHRQGTRHPKHYDRHERVREERLESRTDCKAKLKIYYDMQHSVWRVSTIVDEHNHELA
Arachis hypogaea	Ahy_B08g089173	B08	8.1e-22	DFYNAFAKSRGFSGRKSKTRKHNGIINRQNFVCCREGFRQKKPDNMHTRKQEPRAETRCGCKAKVQVSFDAVSGRWIVSKFSDLHNHDLLP
Arachis hypogaea	Ahy_B08g089901	B08	6.3e-19	LYQQYAKHHGFGARRSRSEKRGEVRIRQEFVCHRQGYRSPKFYSMPNRQKRPRAETRYGCPARMLLRMDDESGRWHVAYFSDAHNHHVL
Arachis hypogaea	Ahy_B08g090240B	B08	4.8e-19	YVKYARDMGFAVRKRDLSRDKDGNLNRKYYVCNRQGTRDPKHYRLLDRKRNHKPETRTGCKARCFIYLDKLSMKWRVKTLEEEHNHPMI
Arachis hypogaea	Ahy_B08g092200	B08	2.2e-20	HFYEQYSRGKGFATRVGKKLRNKNGDIVRYTYLCNREGFRQKKWLELQGRKREHKVVMRCGCMAEMRIKQNGQMGKWYVSRFVDDHNHELLP
Arachis hypogaea	Ahy_B08g092517E	B08	5e-21	FYNNYSRIKGFATRQGKKVRNIVGDIVRYTFVCNREGFREKKWLEKTDRKREHKVVTRCGCVAEMRIKRKDGCGKWYVSRFTDEHNHELLP
Arachis hypogaea	Ahy_B08g092762	B08	3.3e-17	YVAYAKGISFAVRKGDSIKDEEGNIVRKFFLCNRQGLREKKHYERVDRKRTHKPETRTNCNAKLVVFLDKSCRKWRTKTLVEEHNHELVP
Arachis hypogaea	Ahy_B08g092769	B08	5.7e-18	YVAYAKGIGFAVRKGDSIKDKEGNIVRKFFYCNRQGLREKKHYERVDRKRTHKPETRTNCNAKLVMFLEKSCRKWRTKTLVEEHNHELA
Arachis hypogaea	Ahy_B08g092932	B08	1.3e-19	QFYNAYSCWHGFVMRKDDVVRDNQGRIISRQLVCNKEGWRNMRYLDMDDRSREARSLTRTKCPARLRVKLDYGYGRWKVSCFVESHNHDLT
Arachis hypogaea	Ahy_B08g093430	B08	1.4e-19	QFYNAYACWHGFVMRKDNVVKDKEGKIICRQLVCNKEGWRNMRYLDLDNRSRVARSLMRTKCPAQLKVKVDYGCGKWKVSCFVESHNHDLT
Arachis hypogaea	Ahy_B08g093541	B08	1.1e-19	EFYRGFGKLHGFGVRKGDSGKDCDGNVVRYRFFCNKEGLRERKHYDRVDRTRVHKPETRTNCKAMLSVYLDKNDKHWKVRKLVTEHNHDLT
Arachis hypogaea	Ahy_B08g093585	B08	1e-18	EFYNSYAKKRGFSVRKSRSRIVDGKVREKVYVCSCEGYRLEKWNHMKNRVREPKPETRCGCMSKLHVFFDAITESWVVRYFCDEHNHDLV
Arachis hypogaea	Ahy_B08g093634	B08	4.8e-18	QFYNAYSCWHGFVMRKDDVVRDNQGRIISRQLVCNKEGWRNMRSLDMDDRSREARSLTQTKCPARLRVNLDYGCGRWKVSCFVESHNHDLT
Arachis hypogaea	Ahy_B08g094301	B08	1.8e-30	FYNAYATRVGFVIRVSKLSRSRRDGSAIGRALVCNKEGYRMPDKREKIVRQRAETRVGCRAMILVRKVSSGKWVVTKFVKEHTHPLT
Arachis hypogaea	Ahy_B09g095001	B09	1.1e-20	FYNNYSRLKGFASRRGKTVRNTAGEIVRYTFVCNRQGFREKKWLEKVDRKREHKAVTRCGCLAEMRIKRKEGSGRWYVSRFVEEHNHELA
Arachis hypogaea	Ahy_B09g095062	B09	3e-20	DFYMKYSKSKGFSARKSKTFKNSSGDIYRQLFVCHRQGFRMEKYYTMEKRKKEPRLETRTGCEARMDVKFVPESGRWHIFYFSDEHNHDLL
Arachis hypogaea	Ahy_B09g095425A	B09	8.1e-26	NFYDEYARQEGFIVRIDKCHRSEIDNRIISRRLTCNKEGFHVRGKNDKVNPYRKPRVSIREGCEAMMMVKVNKCGKWVVTKFVKEHSHPLM
Arachis hypogaea	Ahy_B09g095759A	B09	1e-20	FYNNYSRLKGFASRRGKTVRNTAGEIVRYTFVCNRQGFREKKWLEKVDRKREHKAVTRCGCLAEMRIKRKEGSGRWYVSRFVEEHNHELA
Arachis hypogaea	Ahy_B09g095806A	B09	2.2e-18	EFYTSYSRLKGFAIRKSKRVKNARGEIVRYNFVCNRQGFRHKKWLDKLDRKREHKPIMRCGCVAEMRIKKNHTNRKWFVSQFMEDHNYTLL
Arachis hypogaea	Ahy_B09g095984C	B09	8.9e-20	EFYKNFGRYHGFGVRKGDSRRDDDGNVRRRRFFCNKEGLRDPKHYNRLDRMRVHKPETRTNCKAKFSIHLDKSASIWRVRKINNNHNHELT
Arachis hypogaea	Ahy_B09g096212	B09	7.1e-17	RFYKTYAMMHGFAMRLDEVRRDSDGCVIMRQIACNRVGSRKEDVEKDERIRDHRPLTRSCCRARIHARLDRKIQKWKVVSFYEEHSHGLV
Arachis hypogaea	Ahy_B09g098126	B09	8.4e-21	DFYNHYAKSVGFGARKSKTWKNSKGEYVKQLFVCSREGFRPEKYYNIKNRKRKPKSETRCGCLARFVVRFMAYTGRWHVALLVESHNHDCL
Arachis hypogaea	Ahy_B09g098366	B09	3.1e-20	DFYMKYSKSKGFSARKSKTFKNSSGDIYRQLFVCHRQGFRMEKYYTMEKRKKEPRLETRTGCEARMDVKFVPESGRWHIFYFSDEHNHDLL
Arachis hypogaea	Ahy_B09g098829	B09	1.4e-21	EFYNRYARTRGFSARKNRTRKSRVGALKLKNFVCHREGFRPQNNYGIGNLKRKPTPETRCGCSAMMEIRVDAPSGRWFISYFSNEHNHPLL
Arachis hypogaea	Ahy_B09g099372	B09	1.4e-21	DFYNAFAKSRGFSGRKSKTRKHNGIINRQNFVCCREGFRQKKADNMHTRKQEPRAETRCGCKAKVQVSFDVVSGRWIVSKFSDLHNHDLLP
Arachis hypogaea	Ahy_B09g100000A	B09	4e-29	SFYQEYAKSMGFTTSIKNSRRSKKTKEFIDAKFACSRYGVTPESDSGSSRRPSVKKTDCKACMHVKRRSEGKWIIHEFIKEHNHELLP
Arachis hypogaea	Ahy_B10g100737	B10	2.6e-18	EFYRGFGKLDGFGVRKGDSGKDCEGNLVRYRFFCNKEGFRERKHYDRVDRMRVHKPETRTNCKAMLSVYLDKNDQYWKVRKLVTKHNHDLT
Arachis hypogaea	Ahy_B10g100908	B10	4e-17	EFFGRLGKCNGFGVRKGDYAKDEDGSVVRRRFFCNRAGLRDGKHYNRLDRKRCHRPETRTNCQALMSVYLDKGSSVWKVRKVILEHNHELI
Arachis hypogaea	Ahy_B10g101083A	B10	1.7e-17	EFYRGFKKLHGFGVRKGDSGKDCEGNLVRYMFFCNKEGFRERKHYDRVDRMRVHKPETRTNCKAMLSVYLDKNDKYWKVRKLVTEHNHDLT
Arachis hypogaea	Ahy_B10g101633	B10	2e-19	EFYQQYAKHHGFGARRSRSEKRGEVRIRQEFVCHRQGYRSPKFYSMPNRKKRPRAETRCGCPARMLLRMDDESGRWLVAYFSDVHNHHVL
Arachis hypogaea	Ahy_B10g101691	B10	5.5e-16	QFYQNYAKRVGFVTKIRFTRRVGKGKVPKNQMITCNREGKRKFKVSPIEKTNPRTNYKCPARISIRLNKEGLWIISKVCLDHSHPCD
Arachis hypogaea	Ahy_B10g101875A	B10	4.8e-19	SFYNNYSRLKGFSSMRDKTVRNTFSEIVRYMFVCNRQGFQEKKLLEKVDRKRDHKVVTRCRCLAEMRIKRKDGSGKWYVSRFVEEHNHELA
Arachis hypogaea	Ahy_B10g101948	B10	2.2e-16	YVEYAKATGFAIRKGDSIKYDEGNVVRKFFYCNRQGLQEKKHYERADRKRAHKAETRTNCSAKFIVFLDKQCGKWRTKIFVQDHNHDLT
Arachis hypogaea	Ahy_B10g102035	B10	2.9e-18	EFYMSYSRLKVFAIRKSKRVKNAKGEIIIYTFVCNRQGLMHKKWLEKLDRKREQKPVTRCGCVVEMRIKRNHTNGKWFVSQFVDDHNHTLL
Arachis hypogaea	Ahy_B10g102328	B10	2.2e-16	RFYKTYAMMHGFAVRLDEVRRDSDGSVIMRQIVCNRAGSRKEEVEKDERIRDHRPLTRSCCPARIHARLDTKIQQWKVVSFYEEYSHELV
Arachis hypogaea	Ahy_B10g102469	B10	7.2e-20	DFYLKYSKSKGFSARKSKTFKNSIGKIYKQKFVCHRKGFREEKYYTMEKRKKEPRLETRTGCEARMDVKFVPETGRWHIFYFSNEYNHDLL
Arachis hypogaea	Ahy_B10g103080	B10	1.8e-19	HFYEQYSRAKGFSMRQGKKMKNRKGEIVRYTYLCNREGFRHRKWLQMQDRKREHKVVTHCGCQADMRIKRKADSTSWYVCRFVDEHNHDLLP
Arachis hypogaea	Ahy_B10g104529	B10	2.4e-17	YKEFARFRGFGVRKGDAVRVKGVLIRRDFFCHRQGIKHPNHSEQVWEERLESRTDCKAKLKIYHDVQHNVWKVSTIIDEHNHELA
Arachis hypogaea	Ahy_B10g104811	B10	8.1e-16	QFYQNYAKRIGFVTKIRFTRRVGKDKVPKNQMITCNREGKRKSRVSPIEKTNPRNNYNCPARISIRLNKEGLWIISKVCLDHSHPCD
Arachis hypogaea	Ahy_B10g105337	B10	7.1e-17	QFYKNYAKVHGFVARCDEKGYDFNGNLNMRQMVCNREGTQRKKYLEMENRKRDHRPITRVMCQARIRFHYDMKLRKWKVTAFEETHNHDLI
Arachis hypogaea	Ahy_B10g106204	B10	6.8e-27	SFYQEYARSMGFNTAIQNSRRSKTSREFIDAKFACSRYGTKREYDKSFNRPRARQSKPDSENSTGRRSCSKTDCKASMHVKRKHDGKWVIHSFVKEHNHELLP
Arachis hypogaea	Ahy_B10g106430A	B10	1.7e-28	FYNAYARRIGFSTRVSVCLRSRKDSSVIRRRVVCSREGFRRNPENHDPKRHRSVTRVGCKAQITVKKKGPLGKWYISKFIKDHNHDLVP
Arachis hypogaea	Ahy_Scaffold1g106925A	Scaffold1	1.4e-20	FYNNYSRLKGFASRRGKTVRNTAGEIVRYTFVCNRQGFREKKWLEKVDRKREHKAVTRCGCLAEMRIKRKEGSGRWYVSRFVEEHNHEL
Arachis hypogaea	Ahy_Scaffold1g107398	Scaffold1	5.2e-38	EFYQQYAKHHGFGVRRSRSEKRGELRIRQEFVCHRQGFRSPKFYSMPNRQKRPRAETRCGCPARMLLRMDDESGRWHVAFFSDAHNHHVL
Arachis hypogaea	Ahy_Scaffold6g108177A	Scaffold6	8.1e-18	EFYCSFAKQCGFSIRRHRTRGKDGVGRGVTRRDFTCHRGGYPQVKPSDDGKMQRNRKSSRCGCQAYLRIVKKSDFDVPEWRVTGFSNVHNHELL
Arachis hypogaea	Ahy_Scaffold7g108327	Scaffold7	8.3e-19	DFYSKFGRCHGFGVRKGDYGKDEEGNLIRRRFFCNRAGLRDEKHLNRLDRKRGHRPETRTNCLAKLSIYLDRENSTWKVRKVILDHNHELT
Arachis duranensis	aradu.V14167.gnm1.ann1.Aradu.07ABD.1	A02	3.8e-22	RFYEQYSRGKGFAMRVGKKLRNKNGDIVRYTYLCNREGFRQKKWLELEGRKREHKVVTRCGCMAEMRIKQNDQMGKWYVSRFIDDHNHELLP
Arachis duranensis	aradu.V14167.gnm1.ann1.Aradu.07VTE.1	A07	9.7e-18	RFYKTYTMMHGFAVRLDEVRRNSDGSVIMRQIVCNRAGSRKEEVEKDERIRDHRPLTQGCCRARIRARLDTKIHKWKVVSFYEEHSHELV
Arachis duranensis	aradu.V14167.gnm1.ann1.Aradu.0Y2W5.1	A04	2.3e-41	KFYTSYANRVGFKVRIGQLYRSRSNGSVSSRRYVCSKEGYQLSSRTGCPAFIRVQINASGKWVVDHFQKDHNHDL
Arachis duranensis	aradu.V14167.gnm1.ann1.Aradu.19EUZ.1	A09	2.4e-43	RFYNEYGRARGFSIRQGKKIKNSKGEFVRYTYLCNREGFRDKKWLEKSDRKREHKVVTRCGCLAEMRIKRKAESGKWYVSRFVDEHNHEAV
Arachis duranensis	aradu.V14167.gnm1.ann1.Aradu.1I5W4.1	A08	8e-30	FYKEYAKSAGFGTAKLSSRRSRASKEFIDAKFSCIRYGNKQQSDDAINPRPSPKIGCKASMHVKRRQDGKWYVYRFEKDHNHELLP
Arachis duranensis	aradu.V14167.gnm1.ann1.Aradu.1J52S.1	Adur2268	6.3e-38	FYNLYAKMNGFAARKTRLRQNAKKLATQQQFVCFRQGFREFAADKEAYERKREPKPETRCGCLAQMRVHLHLESGRWIISYFDNVHNHEML
Arachis duranensis	aradu.V14167.gnm1.ann1.Aradu.23Q7Y.1	A06	8.1e-17	FYSLYANMNSFAVRKNKIRRNVRNEVTQQEFVCFRKGSREMGSVNNGMRRKREPKVETRCGCETEMRVHVHSESGRWITSYFQDVHNHELL
Arachis duranensis	aradu.V14167.gnm1.ann1.Aradu.2C47B.1	A07	9.5e-22	SFYNFYAKMNGFSARRSKLRRNVNGDVTQQSFVCFRQGFREVKSYDESSQRKREPKPETRCGCQAEMRVHVHIDTGRWIVTYFQEVHNHEML
Arachis duranensis	aradu.V14167.gnm1.ann1.Aradu.2KH9E.1	A04	1.4e-15	EFYRRLGMCHGFGVRKGDSGKDCRGNLIRYRFFCNKEGLRDGRHNDRVDRRRAHKPETRTNCEAKLSIYFDKIERCWKVRKVATEHNHDLT
Arachis duranensis	aradu.V14167.gnm1.ann1.Aradu.2KR68.1	A06	5.2e-20	FYNNYSQLKGFASRRDKTVRNTAGEIVWYTFVCNRQGFREKKWLENVDRKREHKVVTRCGCMAEMRIKRKDGSGRWYVSRFVEEHNQEL
Arachis duranensis	aradu.V14167.gnm1.ann1.Aradu.2PP50.1	A07	7.4e-16	NYYHRYAAKMGFVAKIRNTNYEKHSKDKIPINQSIHCNKDGHRISQKRAPKRAKTITSVGCKARCYVRLDKSTGLWKVSKLELSHTHPLNP
Arachis duranensis	aradu.V14167.gnm1.ann1.Aradu.3EK83.1	A08	4e-19	EFYNSYAKTRGFSVRKSRSRIVDGKVREKTYVCSCEGYRFEKWNHMKNRVREPKPETRCGCMSKLHVFFDAVTESWVVRDFCDEHNHELV
Arachis duranensis	aradu.V14167.gnm1.ann1.Aradu.3K14G.1	A09	8.1e-21	SFYNLYAKMNGFSARKSRIRRNVNNDVTQQAFVCFRQGFRDLCSDNDAARHKQEPKPTTRCGCGAEMRVHIHEETGRWIVSYFQEEHNHEML
Arachis duranensis	aradu.V14167.gnm1.ann1.Aradu.3VW4U.1	A06	1.1e-16	QFYNAYSCWHRFVMRKHGVVRDNQGRIISRQLVCNKEGWRNMRYLDMDDRSREARSLTRTKCPARLRIKLDYGCGRWKVSCFVESHNHDLT
Arachis duranensis	aradu.V14167.gnm1.ann1.Aradu.4Y23Y.1	A08	7e-22	RFYEQYSRGKGFAMRVGKKLRNKNGDIVRYTYLCNREGFRQKKWVELEGRKREHKVVTRCGCMAEMHIKQNGQMGKWYVSRFVDDHNHELLP
Arachis duranensis	aradu.V14167.gnm1.ann1.Aradu.56PCA.1	A05	2.7e-17	YKEFAWTRGFGVCKGDVGRVDGVLVRRDIFCHRQGTRSDKHYDRPERVREERLESRTDCKAKLKIYYDVHDNVWRVRKIIDEHNHDMA
Arachis duranensis	aradu.V14167.gnm1.ann1.Aradu.62EBL.1	Adur1281	1.8e-20	EFYQAYAKHHGFGGRRSKSEKYRQVRIRQEFVCHRQGFRSVKFYLILNRQKRPRAETQCGCPARMHVSMDDESEHWYVAHVSNEHNHPVL
Arachis duranensis	aradu.V14167.gnm1.ann1.Aradu.660J9.1	A01	3.4e-20	QFYNAYSCWHGFVMRKDDVVRDNQGRIISRQLVCNKEGWRNMRYLDMDDRSREARSLTRTKCPARLRVKLDYGCGRWKVSCFVESHNHDLT
Arachis duranensis	aradu.V14167.gnm1.ann1.Aradu.6A4Y4.1	A10	3.7e-19	QFYNAYSCWHGFVMRKHGVVRDNQGRIISRQLVCNKEGWRNMRYLDMDDRSREARSLTRTKCPARLRIKLDYGCGRWKVSCFVESHNHDLT
Arachis duranensis	aradu.V14167.gnm1.ann1.Aradu.842XP.1	A02	1e-15	EFYNRYARTRGFSARKNRSRKSRAGALKLKNFVCHREGFRLQNNYGIGNLKRKPTHETRCGCSAMMEIRVDAPSGRWYNLVEFIQHFN
Arachis duranensis	aradu.V14167.gnm1.ann1.Aradu.8P3KF.1	A09	1.1e-29	SFYQEYAKSMGFTTSIKNSRRSKKTKEFIDAKFACSRYGVTPESDSGSSRRPSVKKTDCKACMHVKRRSEGKWIIHEFIKEHNHELLP
Arachis duranensis	aradu.V14167.gnm1.ann1.Aradu.8PB4Y.1	A03	3.3e-19	FYNLYAKMNGFAARKTRLRQNAKKLATQQQFVCFRQGFREFAADKEAYERKREPKPETRCGCLAQMRVHLHLESGRWIISYFDNVHNHEML
Arachis duranensis	aradu.V14167.gnm1.ann1.Aradu.91DIX.1	A04	1.5e-15	DFYRNYAEVHDFVARLDEKGQDFSGNLNMRQMVCNREGTHRKKYLEMENRKKDHKPITRVMCQAKIRFHYDLILQKWRVTKFEETHNHDLI
Arachis duranensis	aradu.V14167.gnm1.ann1.Aradu.98PBH.1	A08	4.7e-24	LYIAYGRRIGFTVRIHHNRRSRVNNQVIGQDFVCSKEGFRAKKYVHRKDRVLPPPPATREGCQAMIRLALRDGGKWVVTKFVKEHTHKLM
Arachis duranensis	aradu.V14167.gnm1.ann1.Aradu.9FW3N.1	A10	4.3e-21	FYNNYSRLKGFTSRRGKTVRNTAGEIVWYTFVCNRQGFREKKWLEKVDRKREHKVVTRCGCMAEMRIKRKDGSGRWYVSRFVEEHNHELA
Arachis duranensis	aradu.V14167.gnm1.ann1.Aradu.9P4TN.1	A09	9.8e-18	YVAYAKGIGFAVRKGDSIKDEEGNIVRKFFYCNRQGLREKKHYERVDRKRTHKPEMRTNCNAKLVVFLDKSCRKWRTKTLVEEHNHELA
Arachis duranensis	aradu.V14167.gnm1.ann1.Aradu.A24GM.1	A03	6.7e-20	DFYNEYGRIKGFSIWRSKVGRCKKAGSEGDIIWQIFVCSRQGERDAKHVHRNDRKMDPRPVTRCGCNARIKVHVDLRNGRWYVDFFSDEHNHDML
Arachis duranensis	aradu.V14167.gnm1.ann1.Aradu.B7ZN8.1	A09	7e-18	FYNAYATSVGFIVRVSKLSRSRIDNSTIGRIFVCNKEGYRMTDKRENVIRQRAETMVGCKAMIM
Arachis duranensis	aradu.V14167.gnm1.ann1.Aradu.BF0WP.1	A02	1.7e-16	QFYKNYAKVHGFVARCDEKGYDFNGNLNMRQMVCNREGTRRKKYLEMENRKRDHRPITRVMCQARIRFHYNMKLRKWKVIVFEETHNHNLI
Arachis duranensis	aradu.V14167.gnm1.ann1.Aradu.BQ75M.1	A10	4e-22	RFYEQYSRGKGFAMRVGKKLRNKNGDIVRYTYLCNREGFRQKKWLELEGRKREHKVVTRCGCMAEMRIKQNDQMGKWYVSRFIDDHNHELLP
Arachis duranensis	aradu.V14167.gnm1.ann1.Aradu.C18TC.1	A01	7.2e-17	DYYNEYGRIKGISVRRSKVGHRTKQGAEGEIIWQIFVCSREGERDGKHMQREDRKMDPQPITRCGCEARIKVHVDDAIRRWFVEQLCDNHNHPML
Arachis duranensis	aradu.V14167.gnm1.ann1.Aradu.C56FC.1	A10	1.6e-27	FYNAYATSVGFIVRVSKLSRSRIDNSTIGRIFVCNKEGYRMTDKRENVIRQRAETRVGCKAMIMVRKVKSVSWVVTCFIKEHAHPL
Arachis duranensis	aradu.V14167.gnm1.ann1.Aradu.CZ64T.1	A10	1e-20	LYEEYSRVRGFGIRQGKKIRNKKGEFVQFTYLCNREGFRDKKWLQMHHRKREHKVVTRCGCPAEMRIKSRDSTGKWYVSRFVDNHNHDLLP
Arachis duranensis	aradu.V14167.gnm1.ann1.Aradu.D0BMY.1	A05	3e-16	QFYKNYAKVHGFVARCDEKGYDFNGNLNMRQMVCNREGTRRKKYLEMENRKRDHRPITRVMCQARIRFHYDMKLRKWKVTAFEETHNHDLI
Arachis duranensis	aradu.V14167.gnm1.ann1.Aradu.D4D3U.1	A09	2e-18	QFWIDYGGRMGFGVRKQYSNKNADGKILSLRFVCTKEGVRKSDKRDSLTVIPRLETRTNCGVKLGIRYIKGIEKYEIHDFFSEHNHPL
Arachis duranensis	aradu.V14167.gnm1.ann1.Aradu.DB2HS.1	A02	5.3e-19	RFYEQYSRAKGFATRQGKKLKNKKGEIVRYTYLCNREGFRDKKWLEMQDRKREHKVVTGCGCLAEMRIKPKGDSGIWYVSRFVDDHNHDLLP
Arachis duranensis	aradu.V14167.gnm1.ann1.Aradu.DIN6C.1	A09	2.2e-16	QFYQNYGKRVGFVTKIRFTRRVGKDKVPKNQMITCNREGKRKSRVSPIEKTNPRTNYNCPARISIRLNKEGLWIISKVCLDHSHPCD
Arachis duranensis	aradu.V14167.gnm1.ann1.Aradu.DL3EU.1	A04	2e-46	NYYICYAKEVGFRVRVKNSWFKRNSREKYGAVLCCSSQGFKRIKDVNHMRKETRTGCPAMIRMRLMDSQRWRILEVTLEHNHML
Arachis duranensis	aradu.V14167.gnm1.ann1.Aradu.DT0CL.1	A05	2.2e-19	FYNLYAKMNGFAARKTRLRRNAKKLATQQQFVCFRQGFREFAADKEAYERKREPKPETRCGCLAQMRVHLHLESGRWIISYFDNVHNHEML
Arachis duranensis	aradu.V14167.gnm1.ann1.Aradu.E1NAP.1	A08	2.2e-18	DYYNEFGRMKGFSVRRSKVGRRTKQGAEGEIIWQVFVCSREGERDGKHMHREDRKKDPRPITRCGCEARNKVHADDASERWFVEQFCDNHNHPML
Arachis duranensis	aradu.V14167.gnm1.ann1.Aradu.E7L1K.1	A04	1.3e-16	QFYQNYAKRVGFVTKIRFTRRVGKDKVPKNQMITCNREGKRKSRVSPIEKTNPRTNYNCPARISIRLNKEGLWIISKVCLDHSHPCD
Arachis duranensis	aradu.V14167.gnm1.ann1.Aradu.EAF6N.1	A04	1.4e-19	QFYNAYSCWHGFVMRKDDVVRDNQGRIISRQLVCNKEGWRNMRYLDMDDRSREARSLTRTKCPARLRVKLDYGCGRWKVSCFVESHNHDLT
Arachis duranensis	aradu.V14167.gnm1.ann1.Aradu.F1I05.1	A09	2.5e-20	RFYEQYSRAKGFAMRQGKKMKNRKGEIVRYTYLCNREGFRHRKWLQMQDRKREHKVVTRCGCQAEMRIKRKADSTSWYVCRFVDEHNHDLLP
Arachis duranensis	aradu.V14167.gnm1.ann1.Aradu.F5TUU.1	A08	6.2e-31	FYNAYATRVGFVIRVSKLSRSRRDGSAIGRALVCNKEGYRMPDKREKIVRQRAETRVGCRAMILVRKVSSGKWVVTKFVKEHTHPLT
Arachis duranensis	aradu.V14167.gnm1.ann1.Aradu.G1834.1	A02	1.8e-22	SFYNLYAKMNGFSARKSRIRRNVNNDVTQQAFVCFRQGFRDLYSDNDAARRKREPRPTTRCGCGAEMRVHIHEETGRWIVSYFQEEHNHEML
Arachis duranensis	aradu.V14167.gnm1.ann1.Aradu.GG1YT.1	A04	4.2e-20	IYEEYSRVKGFAVRQGKKIKNKRGEFVQITYLCNREGFRDKKWLEKQDRKREHKVVTRCGCPAEMRIKPRIGTGKWFVARFVDEHNHDLLP
Arachis duranensis	aradu.V14167.gnm1.ann1.Aradu.H33XQ.1	A05	1.7e-16	CYVSYAKSVGFRVRKGDVICGKHGKYKRRRFFCNKVGHREEKYYNNPNWKREHKAETRTGCEAKLSMYLDESSSVWRVRKLLEEHNHD
Arachis duranensis	aradu.V14167.gnm1.ann1.Aradu.IHE1Z.1	A06	1.2e-20	RFYEQYSRAKGFAMRQGKKMKNRKGEIVRYTYLCNREGFRHRKWLQMQDRKREHKVVTRCGCQAEMRIKRKADSTSWYVCRFVDEHNHDLLP
Arachis duranensis	aradu.V14167.gnm1.ann1.Aradu.IUI2U.1	A04	1.7e-21	DFYNEYGRIKGFSIRRSKVGRCKKAGSEGDIIWQIFVCSRQGERDAKHVHRNDRKMDPRPVTRCGCNARIKVHVDSRNGRWYVDFFSDEHNHDML
Arachis duranensis	aradu.V14167.gnm1.ann1.Aradu.J6JAI.1	A05	5.8e-20	QFYNAYSCWHGFVMRKDDVVRDNQGRIISRQLVCNKEGWRNMRYLDMDDRSREARSLTRTKCPARLRVKLDYGCGRWKVSCFVESHNHDLT
Arachis duranensis	aradu.V14167.gnm1.ann1.Aradu.JHS4N.1	A07	7.3e-20	EFYAKYAKCYGFVSRKDLKTVDANGNINTRQLVCNKAGERRWKHLKRDNRQREHRAITRVNCKARIRFIRHYRTGKWKVSVFESEHNHPLC
Arachis duranensis	aradu.V14167.gnm1.ann1.Aradu.JSZ21.1	A03	1.4e-19	DYYNEYGRIKGFSVRRSKVGRRTKQGAEGKIIWQIFLCLREGERDGKHMQREDRKMDPRPITRCGCEAWIKVHIDDASGQWFVEQFCDNHNHPML
Arachis duranensis	aradu.V14167.gnm1.ann1.Aradu.K0FA0.1	A05	1.1e-34	FYNSYARRIGFSTRVSMSRRSRRDGAIIQRSFVCAKEGFRMEKEKNSLDGRVKRPRAETRVGCKAMLVVKIQVSGRWVVSSFVKEHNHELVP
Arachis duranensis	aradu.V14167.gnm1.ann1.Aradu.K87D8.1	A03	6.4e-17	QFYNAYSCWHRFVMRKDDVVRDNQGRIISRQLVCNKESWRNMRYLDMDDRSREARSLTRTKCPARLRVKLDYGCGRWKVSCFVESHNHDLT
Arachis duranensis	aradu.V14167.gnm1.ann1.Aradu.K88KA.1	A04	7.3e-17	QFYQNYAKRVGFVTKIRFTRRVGKDKVPKNQMITCNREGKRKSRVSPIEKTNPRTNYNCPARISIRLNKEGLWIISKVCLDHSHPCD
Arachis duranensis	aradu.V14167.gnm1.ann1.Aradu.KU195.1	A03	4.4e-17	YKEFARTRGFGVRKGDVGRVDGVLVKRDFFCHRQGTRHPKHYDRPERVREERLESRTDCKAKLKIYYDVQRSVWKVRTIFDEHNHELT
Arachis duranensis	aradu.V14167.gnm1.ann1.Aradu.L2FUR.1	A03	5.9e-21	SFYNNYSRLKGFSTRQGRKVTNTAGDIVRYTFVCNRQGYREKKWLQMANRKREHKIMTRCGCLAEMRIKRKDGSGKWYVSRFVDEHNHELA
Arachis duranensis	aradu.V14167.gnm1.ann1.Aradu.L7G4U.1	A10	2.5e-16	QFYKNYAKVHGFVARCDEKGYDFNGNLNMRQMVCNREGTRRKKYLEMENRKRDHRPITRVMCQARIRFHYDMKLRKWKVTAFEETHNHDLI
Arachis duranensis	aradu.V14167.gnm1.ann1.Aradu.L7UKE.1	A10	1.4e-27	SFYQEYARSMGFNTAIQNSRRSKTSREFIDAKFACSRYGTKREYDKSFNRPRARQSKPDSENSTGRRSCSKTDCKASMHVKRKHDGKWVIHSFVKEHNHELLP
Arachis duranensis	aradu.V14167.gnm1.ann1.Aradu.M0KHJ.1	A01	4.5e-19	QFYNAYSCWHGFVTRKDDVVRDNQGRIISRQLVCNKEGRRNMRYLDLDDKSREARSLTRTKCPAWLRVKLDYGCGRWKVSCFVESHNHDLT
Arachis duranensis	aradu.V14167.gnm1.ann1.Aradu.N5G83.1	A05	9.4e-21	DFYNEYGRIKGFSIRRSKVGRCKKAGSEGNIIWQIFVCSRQGERDAKHVHRNDRKMDPRPVTRCGCNARIKVHVDSRNERWYVDFFSDEHNHDML
Arachis duranensis	aradu.V14167.gnm1.ann1.Aradu.NC1XP.1	A10	9.7e-29	FYNAYARRIGFSTRVSVCLRSRKDSSVIRRRVVCSREGFRRNPENHDPKRHRSVTRVGCKAQITVKKKGPLGKWYISKFIKDHNHDLVP
Arachis duranensis	aradu.V14167.gnm1.ann1.Aradu.NG3QM.1	A04	2.3e-22	EYYGNFARKNGFSVRKERSRVSPQLGIYKRDFVCYRSGFAPVKRKANGEQHRDRKSVRCGCDAKMYLSKEVVEGVSQWFVVQFSNIHNHELL
Arachis duranensis	aradu.V14167.gnm1.ann1.Aradu.NL1HL.1	A05	2.9e-19	FYSLYAKMNGFAVRKNKIRRNVRNEITQQEFVCFRQGFRGMGSVNYGMRHKHEPKAETRCGCEAEMRVHVHSESGRWIISYFQDFHNHEML
Arachis duranensis	aradu.V14167.gnm1.ann1.Aradu.P7CW3.1	A10	4.2e-17	EFYKRLGKFYGFGIRRGDMFKDEKGNLVRRRFFCNREGQRDKKHYNRIDRKRPHKPETRTNCEARMCIYLDKDSSLWRVKKIILNHNHNM
Arachis duranensis	aradu.V14167.gnm1.ann1.Aradu.PIU2J.1	A07	1.7e-33	FYNSYARRIGFSTRVSSSRRSRRDGAIIQRQFVCAKEGFRNLNEKRTKDREIKRPRTITRVGCKAALSVKMHDSGKWIVSGFVREHNHELVP
Arachis duranensis	aradu.V14167.gnm1.ann1.Aradu.PYB81.1	A01	1.5e-21	FYNNYSRLKGFASRRGKTVRNTAGEIVRYTFVCNRQGFREKKWLEKVDRKREHKVVTRCGCMAEMRIKRKDGSGRWYVSRFVEEHNHELA
Arachis duranensis	aradu.V14167.gnm1.ann1.Aradu.Q3EMG.1	A08	3.5e-16	DFWKSYGGMMGFDVRQLYANKCKLDNSVSSFRLVCAKEGQRRPDKRDHLTKQPRAETRTSCQVRMSLKFARDIKKYVICDLELNHNHILQ
Arachis duranensis	aradu.V14167.gnm1.ann1.Aradu.Q7KDG.1	A01	9.4e-16	QFYQNYAKRVGFITKIRFTRRVGKDNVPKNQMITCNREEKRKSRVSPIEKTNPRTNYNCPARISIRLNKEGLWIISKVCLDHSHPCD
Arachis duranensis	aradu.V14167.gnm1.ann1.Aradu.QIK83.1	A01	6.1e-17	DFWKSYGGMMGFDIRQLYANKCKLDNSVSSFRLVCAKEGQRRPDKRDHLTKQPRAETRTSCQVRMLLKFARDIKKYVICDLELNHNHILQ
Arachis duranensis	aradu.V14167.gnm1.ann1.Aradu.QL5BR.1	A07	7.8e-17	QFYQNYAKRVGFVTKIRFTRRVGKDKVPKNQMITCNREGKRKSRVSPIEKTNPRTNYNCPARISIRLNKEGLWIISKVCLDHSHPCD
Arachis duranensis	aradu.V14167.gnm1.ann1.Aradu.QTZ74.1	A09	1.8e-19	FYEEYSRAKGFAMRQGKKLKNKNGDFVRYTYLCNRQGFRDKKWLEKVDRKREHKVVTRCGCPAEMRIKPKGDSGRWYVSRFVEEHSHELLP
Arachis duranensis	aradu.V14167.gnm1.ann1.Aradu.R4XLV.1	A04	4.5e-17	DYYNEFSRILGQEVQGGPQNKAGAEGEIIWQIFVCSREGERDGKHMHREDRKKDPRPIMRCGCEARIKVHADDASGRWFVEQICDNHNHPML
Arachis duranensis	aradu.V14167.gnm1.ann1.Aradu.RM4VK.1	A05	5.1e-21	FYNNYSRLKGFASRRGKTVRNTAGEIVRYTFVCNRQGFREKKWLEKVDRKREHKAVTRCGCLAEMRIKRKEGSGRWYVSRFVEEHNHELA
Arachis duranensis	aradu.V14167.gnm1.ann1.Aradu.RSG9M.1	A07	1.6e-18	EFYAKYAKCYGFMSRKDLKTVDANGNINTRQLVCNKAGERHWKHLKRDNRQREHRAITRVNCKVRIRFIRHYRTGKWKVSVFQSEHNHPLC
Arachis duranensis	aradu.V14167.gnm1.ann1.Aradu.RT17Y.1	A01	4.7e-20	QFYNAYSCWHGFVMRKDNAVRDNQGRIISRQLVCNKEGWRNMRYLDMDDRSRKARSLMRTKCPARLRVKLDYGCGRWNVSCFVESHNHDLT
Arachis duranensis	aradu.V14167.gnm1.ann1.Aradu.RUB4J.1	A05	3.1e-20	FYNNYSRLKGFASRRGKTVRNTAGEIVRYTFVCNRQGFREKKWLEKVDRKREHKVVTRCGCMAEMRIKRKEGSGRWYVSRFVEEHNHVL
Arachis duranensis	aradu.V14167.gnm1.ann1.Aradu.RW9W8.1	A03	4.3e-29	FYNAYATSVGFIVRVSKLSRSRIDNSAIGRIFVCNKEGYRMTDKRENVIRQRAETRVGCKAMIMVRKVKSGSWVVTRFVKEHTHPL
Arachis duranensis	aradu.V14167.gnm1.ann1.Aradu.S2CLB.1	A03	3.3e-20	SFYNLYAKMNGFSARKSQIRRNVNNDVTQQAFVCFRQGFRDLCSDNDAARRKREPKPTTRCGCGTEMRVHIHEETGRWIVSYFQEEHNHEML
Arachis duranensis	aradu.V14167.gnm1.ann1.Aradu.SI6GT.1	A10	2.5e-17	QFYKNYAKVHGFVARCDEKGYDFNDNLNMRQMVCNREGTQRKKYLEMENRKRDHRPITRVICQARIRFHYDMKLRKWKVTAFKETHNHDLI
Arachis duranensis	aradu.V14167.gnm1.ann1.Aradu.SU3WS.1	A07	3.1e-17	VYNAYSCWDGFVMRKDDMVRDNQGRIISRQYVCNKESWRNMRYLDLDDRTRETRSLTRTKCPDRLRVKLDYGYGRWNVSCFVESHNHDLMP
Arachis duranensis	aradu.V14167.gnm1.ann1.Aradu.T8DWL.1	A04	7.9e-15	EFYNRYARTRGFSARKNRTRKSRVGALKLKNFVCHRQGFRPPNNYSTGNLKRKPTPETRCGCSAMMEIRVDAPSGRW
Arachis duranensis	aradu.V14167.gnm1.ann1.Aradu.T8LHC.1	A04	1.9e-18	EFYCSFAKQCGFSIRRHRTRGKDGVGRGVTRRDFTCHRGGYPQVKPSDDGKMQRNRKSSRCGCQAYLRIVKKSDFDVPEWRVTGFSNVHNHELL
Arachis duranensis	aradu.V14167.gnm1.ann1.Aradu.TE2KQ.1	A08	2e-20	QFYNAYSCWHGFVMRKDNAVRDNQGRIISRQLVCNKEGWRNMRQ
Arachis duranensis	aradu.V14167.gnm1.ann1.Aradu.U9E9K.1	A09	3e-15	RDNQGRIISRQLVCNKEGWRNMRYLDMDDRSREARSLTRTKCPARLRVKLDYGCGRWKVSCFVESHNHDLT
Arachis duranensis	aradu.V14167.gnm1.ann1.Aradu.UKT13.1	A10	2.4e-15	YVAFAKATGFAVRKGDSVKNEEGNIVRKFFYCNRQGLREKKHYERVDRKRAHKAETRTNCYAKYVVYLDMSSRKWRTKTFIVDHNHDLA
Arachis duranensis	aradu.V14167.gnm1.ann1.Aradu.URZ86.1	A04	1.5e-16	QFYQNYAKRVGFVTKIRFTRRVGKDKVPKNQMITCNREGKRKSRVSPIEKTNPRTNYNCPARISIRLNKEGLWIISKVCLDHSHPCD
Arachis duranensis	aradu.V14167.gnm1.ann1.Aradu.V7UXH.1	A05	4.3e-21	FYNNYSRLKGFASRRGKTVRNTAGEIVRYTFVCNRQGFREKKWLEKVDRKREHKAVTRCGCLAEMRIKRKEGSGRWYVSRFVEEHNHEL
Arachis duranensis	aradu.V14167.gnm1.ann1.Aradu.W5JRX.1	A08	4.6e-17	EFYTNYAKKVGFVTRIRNTNFDKTRKDSKIPVNQSLHCSREGYRESRVKAATRVKRITTAGCKARMYVMLDRQKDNWMVSKLELKHTHPC
Arachis duranensis	aradu.V14167.gnm1.ann1.Aradu.WAT9N.1	A09	4.2e-26	NFYDEYARQEGFIVRIDKCHRSEIDNRIISRRLTCNKEGFHVRGKNDKVNPYRKPRVSIREGCEAMMMVKVNKCGKWVVTKFVKEHSHPLM
Arachis duranensis	aradu.V14167.gnm1.ann1.Aradu.X64YA.1	A04	1.1e-18	EYYSEFAKRCGFSIRRHRTEGKDGVGKGLTRRYFVCHRAGNTPVKTSTESKPQRNRKSSRCGCQAYMRISKTTEFGSPEWRVTGFANHHNHELL
Arachis duranensis	aradu.V14167.gnm1.ann1.Aradu.XC2X4.1	A01	6.7e-21	RFYEQYSRAKGFAMRQGKKLKNRKGEIVRYTYLCNREGFRDRKWLEMQDRKREHKVVTRCGCQAEMRIKQKAESNNWYVSRFVDEHNHDLLP
Arachis duranensis	aradu.V14167.gnm1.ann1.Aradu.XT74J.1	A03	3.7e-19	EFYTSYSRLKSFAIRKSKRVKNAKGEIVSYTFVCNRQGFRHKKWLDKLDRKREHKPITRCECVAEMRIKKNHSNEKWFVSPFMDDHNHTLL
Arachis duranensis	aradu.V14167.gnm1.ann1.Aradu.ZJ7WT.1	A09	1.8e-17	YGRIKGFSIRRLKVGRCKKAGSEGDIIWQIFVCSRQGERDAKHVHRNDRKMDPRQVTRCGCNARIKVHVHSRNGRWYVDFFSDEHNHDML
Arachis ipaensis	araip.K30076.gnm1.ann1.Araip.06M22.1	B03	6.6e-21	LYVRYARCLGFGVRKGDTARGKDGTQRRRRFFCSKEGKRAEKYISSLSRKREHRALTRTGCEAMLAVYLDTKTSTWRVKKLVEKHNHDLVP
Arachis ipaensis	araip.K30076.gnm1.ann1.Araip.09KBD.1	B07	5.6e-15	YKEFAWTRGFGVRKGDVGWVDGVLVRQDIFCHRQGTRSDKHYDRPERVREERLESRTDCKAKLKIYYDVHDNVWRVRKIIDEHNHDMA
Arachis ipaensis	araip.K30076.gnm1.ann1.Araip.168FZ.1	B04	1.9e-42	KFYTSYANRVGFKVRIGQLYRSRSNGSVSSRRYVCSKEGYQLSSRTGCPAFIRVQINASGKWVVDHFQKDHNHDL
Arachis ipaensis	araip.K30076.gnm1.ann1.Araip.2B2WU.1	B03	1.2e-33	FYNSYARRVGFSTRVSSSRRSRRDGAIIQRQFVCAKEGFRNLNEKRTKDREIKRPRTITRVGCKAALSVKMHDSGKWIVSGFVREHNHELVP
Arachis ipaensis	araip.K30076.gnm1.ann1.Araip.2FG6G.1	B08	3.9e-17	YVAYAKGISFAVRKGDSIKDEEGNIVRKFFLCNRQGLREKKHYERVDRKRTHKPETRTNCNAKLVVFLDKSCRKWRTKTLVEEHNHELVP
Arachis ipaensis	araip.K30076.gnm1.ann1.Araip.2QF0G.1	B01	1.2e-17	RFYKTYAMIHGFAVRLDEVRRDSDGSVIMRQIVCNRAGSRKEVVKKDERIRDHRPLTRSCCPARIRARLDTKIQQWKVVSFYEEHPHELV
Arachis ipaensis	araip.K30076.gnm1.ann1.Araip.2T5BL.1	B08	8.9e-17	QFYKNYANVHGFVARCDEKGYDFNGNLNMRQMVCNREGTRRKKYLEMENKKRDHRPITRVMCQARIRFHYDMKLRKWKVTAFEETHNHDLI
Arachis ipaensis	araip.K30076.gnm1.ann1.Araip.2XW37.1	B04	4.3e-19	QFYNAYACWHGFVMRKDDIVKDKESKIICRQLVCNKEGWRNMRYLDLDNRSREARSLMRNKCPARLKVKVDYDCGRWKVSCFVESHNHDLMP
Arachis ipaensis	araip.K30076.gnm1.ann1.Araip.32MBN.1	B04	3.4e-22	EYYGNFARKNGFSVRKERSRVSPQLGIYKRDFVCYRSGFAPVKRKPNGEHHRDRKSVRCGCDAKMYLSKEVVEGVSQWFVVQFSNIHNHELL
Arachis ipaensis	araip.K30076.gnm1.ann1.Araip.37U9J.1	B03	5.7e-18	DFYNEFGRIKGFSIRRSKVGRCKKAGSEGDIIWQIFVCSRQGERDAKHVHRNGRKMDPRPVTRCGCNARIKVYVDSRNGRWYVEFFSDEHNQDM
Arachis ipaensis	araip.K30076.gnm1.ann1.Araip.3N31H.1	B06	1.2e-16	YVEYAKATGFAVQKGDSIKDDEGNVVRKFSYCNRQGLREKKHYERADRKRAHKADTRTNCSAKFVVFLDKQSGKWRTKTFVQDHNHDLT
Arachis ipaensis	araip.K30076.gnm1.ann1.Araip.3TF8Q.1	B04	2.5e-46	NYYICYAKEVGFRVRVKNSWFKRNSREKYGAVLCCSSQGFKRIKDVNHMRKETRTGCPAMIRMRLMDSQRWRILEVTLEHNHML
Arachis ipaensis	araip.K30076.gnm1.ann1.Araip.3Y33J.1	B01	3.5e-17	QFYQNYAKRVGFVTKIRFTRRVGKDKVPKNQMITCNREGKRKSRVSPIEKTNPRTNYNCPARISIRLNKEGLWIISKVCLDHSHPCD
Arachis ipaensis	araip.K30076.gnm1.ann1.Araip.422ZX.1	B10	5e-15	YGKYARDMGFTIRKRDLSRDEDGNLNRRYYVFNRQGTRDPKHYRLVDGKRNYKPETRTGYKARCSVYLDKLSMKWRVKTLEEEHNHPMI
Arachis ipaensis	araip.K30076.gnm1.ann1.Araip.43ZG0.1	B03	1.2e-17	QFYNAYSCWHGFVMRKDDVVRDNQGRIISRQLVCNKEGWRNMRYLDLDDRSREARSLTRTKCPARLRVKLDYGCRGWKVSCFVESHNHDLT
Arachis ipaensis	araip.K30076.gnm1.ann1.Araip.44ZRM.1	B03	7.1e-19	QFYNAYSCWYGFVMRKDDVVRDNQGRIISRQLVCNKEGWRNMRYLDLDDRSREARSLTQTKCPARLRVKLDYGCGRWKVSCFVESHNHDLT
Arachis ipaensis	araip.K30076.gnm1.ann1.Araip.4T95H.1	B06	6.9e-20	HFYEQYSRAKGFAMRQGKKLKNKKGEIVRYTYLCNRKGFRNKKWLEMQDRKREHKVVTRCGCLAEMRIKPKGDSGIWYVSRFVDDHNHDLLP
Arachis ipaensis	araip.K30076.gnm1.ann1.Araip.5BD6C.1	B01	1.5e-20	DFYNEYAQIQGFSIRRSKVGRSTKIGSEGEILWQIFICSRQGERDAKHIHRVERKMDPRPITRCGCGAQIKVHVDQSTGRWFVDKFCGEHNHEML
Arachis ipaensis	araip.K30076.gnm1.ann1.Araip.620M4.1	B03	4.9e-15	RFYKTYAMMHGFAVRLDEVRRDSDGSVIMRQIVCNRAGFRKEEVEGPPTLTRSCCRVRIRARLDTKIQKWKVVSFYEEHSHELV
Arachis ipaensis	araip.K30076.gnm1.ann1.Araip.67JA6.1	B01	3.6e-16	TYYTRYATKKGFSFRMGRVTKSKIDGAIIGQEILCAKEGKEDRIHGVLDETRIDCQAILYVKRGKDQYFISRFIKDHNHNLA
Arachis ipaensis	araip.K30076.gnm1.ann1.Araip.6VT6V.1	B10	4.6e-17	YVEYAKATGFAIRKGDSIKDDEGNVVRKFFYCNRQGLQEKKHYERADRKRAHKAETRTNCSAKFIVFLDKQCGKWRTKIFVQDHNHDLT
Arachis ipaensis	araip.K30076.gnm1.ann1.Araip.7D9KD.1	B09	3.3e-19	QFYNAYACWHGFVMRKDDVVRDNQVIIISRQLVCNKEGWKNMRYLDLDDRSREVRSLTRTKCPARLRVKLDYGCGRWKVSWFVESHNHDLT
Arachis ipaensis	araip.K30076.gnm1.ann1.Araip.8WS8L.1	B08	1.1e-18	FYNNYSRLKRFASRRGKTVRNTAGEIVWYTFVCNRQGFREKKWLEKVDRKREHKVVTRCGCMAEMRIKRKEGSGRWYVSRFVEEHNHELA
Arachis ipaensis	araip.K30076.gnm1.ann1.Araip.92VXE.1	B02	1.6e-23	KFYKNYAKAAGFSTRVRCTNRKGNEIKNQLITCSREGKWKSKISPTEKTNPTAGLNCPARIYIHTLKDVGAWIISK
Arachis ipaensis	araip.K30076.gnm1.ann1.Araip.94GSC.1	B02	4.1e-16	EFYQQYAKHHGFGARRSRSEKRGEVRIRQEFVCHRQGYRSPKFYSMPNRQKRPRAETRCGCPARMLLRMDDESGRWLVVYTEFLRHFHRC
Arachis ipaensis	araip.K30076.gnm1.ann1.Araip.9D2L2.1	B09	5.7e-19	EFYTSYSRLKGFAIRKSKRVKNARGEIVRYNFVCNRQGFRHKKWLDKLDRKREHKPIMRCGCVAEMRIKKNHTNRKWFVSQFMEDHNYTLL
Arachis ipaensis	araip.K30076.gnm1.ann1.Araip.A0RJX.1	B08	4.5e-20	QFYNAYSCWHGFVMRKDDVVRDNQGRIISRQLVCNKEGWRNMRYLDMDDRSREARSLTRTKCPARLRVKLDYGYGRWKVSCFVESHNHDLT
Arachis ipaensis	araip.K30076.gnm1.ann1.Araip.A7VQW.1	B09	6.6e-27	FYNAYATSVGFIVRVSKARSRIDNSAIGRIFVCNKEGYRMTGKRENVLRQRAETRVGCKAMIMVRKAKSGSWVVTHFVKEHTHPL
Arachis ipaensis	araip.K30076.gnm1.ann1.Araip.AU573.1	B10	1.4e-15	EFYSNYAKKVGFVTRIRNTNFDKTRKELKVPINQSIHCSREGYRESRVKVAMRVKRITIAGCKARMYVMLDRHNDNWLVTKLELKHTHAC
Arachis ipaensis	araip.K30076.gnm1.ann1.Araip.AV6R9.1	B07	3.6e-20	CYVSYAKSVGFGVRKGDAARGKDGNYTRRRFFCNKAGYREEKYYNNSNRKREHKAETRTGCEAKLSIYLDESSSVWRVRKLVEEHNHE
Arachis ipaensis	araip.K30076.gnm1.ann1.Araip.B2ALV.1	B02	1e-16	FYSLYAKMNGFAVRKNKIQRNVKNEVTQQEFVCFRQGSRDIGFVNDGLRQKREAKAETRCGCEAKMRVHVHLESGRWIISYFQEVYNHKFL
Arachis ipaensis	araip.K30076.gnm1.ann1.Araip.BCK9L.1	B07	4.5e-20	DFYNEYGRIQGFSIQRSKVGKSTKIGSEGEILWQIFVCSRQGERDAKHIHRVERKMDPRPITRCGCGAQIKVHVDQSIGRWFVDKFCDEHNHEML
Arachis ipaensis	araip.K30076.gnm1.ann1.Araip.BK4FM.1	B10	9.8e-29	FYNAYARRIGFSTRVSVCLRSRKDSSVIRRRVVCSREGFRRNPENHDPKRHRSVTRVGCKAQITVKKKGPLGKWYISKFIKDHNHDLVP
Arachis ipaensis	araip.K30076.gnm1.ann1.Araip.BVD21.1	B10	9e-20	EFYQQYAKHHGFGARRSRRKNAAKIRQEFVCHRQGYRSPKFSLMPNRKKRPRAETRCGCPARMLLRMDNESGRWHVAYFSDAHNHNVL
Arachis ipaensis	araip.K30076.gnm1.ann1.Araip.C0KRF.1	B01	2.7e-17	DFYQKFGRFHGFGICKGDMFKDGGGNLIRRRFFCNREGLRHRKHYNRVDRRRPHKPETRTNCEARMCIYLDRSNNIWRVKKVITKHNHALT
Arachis ipaensis	araip.K30076.gnm1.ann1.Araip.C2P28.1	B10	2.1e-16	QFYQNYAKRVGFVTKIRFTRRVGKGKVPKNQMITCNREGKRKFKVSPIEKTNPRTNYKCPARISIRLNKEGLWIISKVCLDHSHPCD
Arachis ipaensis	araip.K30076.gnm1.ann1.Araip.C4B0R.1	B08	1.1e-19	FYNNYSRLKGFASRQGKKIRNSIGHIVRYTFVCNRQGFREKKWLEKMDRKREHKVVTRCGCLAEMRIKKKDGTGNWYVSRFIDEHNHEMV
Arachis ipaensis	araip.K30076.gnm1.ann1.Araip.C9I3T.1	B09	1.8e-43	RFYNEYGQARGFSIRQGKKIKNSKGEFVRYTYLCNREGFRDKKWLEKTDRKREHKVVTRCGCLAEMRIKRKAESGKWYVSRFVDEHNHEAV
Arachis ipaensis	araip.K30076.gnm1.ann1.Araip.CUC52.1	B09	1.1e-15	EFYRVFGKFHGFGIRKGDCGKDDDGRLIRRRFFCNKARLREHKHYNRVDRWQEHKPETRTNCDAKLSIYLDSNISVWRVRKVILEHNHDLK
Arachis ipaensis	araip.K30076.gnm1.ann1.Araip.D3IBN.1	B02	4.2e-21	FYNNYSRLKGFASRRGKTVRNTAGEIVRYTFVCNRQGFREKKWLEKVDRKREHKAVTRCGCLAEMRIKRKEGSGRWYVSRFVEEHNHELA
Arachis ipaensis	araip.K30076.gnm1.ann1.Araip.D4AUE.1	B09	2.8e-16	LYEEYSRVRSFGSRQEKKIRNKKGEFVRFTYLCNREGFRDKKWLQMHHLKREHKVVIRCRCPAEMRIKPRDNTGKWYVSRFVDNHNHDL
Arachis ipaensis	araip.K30076.gnm1.ann1.Araip.DEM20.1	B07	2.6e-16	QFYQNYAKRVGFVTKIRFTRRVGKDKVPKNQMITCNREGKRKSRVSPIEKTNPRTNYNCPARISIRLNKEGLWIILKVCLDHSHPCD
Arachis ipaensis	araip.K30076.gnm1.ann1.Araip.DID43.1	B03	2.7e-19	EFYMRFGKCHGFGVRKGDYGKDDDRNVIRRRFFCNRAGLRDEKHYNRLDRKRCHKPETRTNCQAKLSIYLDKESSNWKVWKVILEHNHELV
Arachis ipaensis	araip.K30076.gnm1.ann1.Araip.DV2WW.1	B03	9.1e-15	FAVKKNRIRRYVKNEVTQQQFVCFREGFRDPGSENDSHRRKREPKLETRCGCLAEMRVHAHVERGRWIISYFQDEHNHDML
Arachis ipaensis	araip.K30076.gnm1.ann1.Araip.E2JUR.1	B10	1.6e-18	QFYNAYACWHGFVMRKDDVVRAKEGKIICRKLVCNKEGWRNMRYIDLDNRSREARSLTRTKCPARLKVKVDYGCGRLKVSCFVESHNHDLT
Arachis ipaensis	araip.K30076.gnm1.ann1.Araip.E5TT0.1	B02	6.3e-21	FYNNYSRLKGFASRRGKTVRNTAGEIVRYTFVCNRQGFREKKWLEKVDRKREHKAVTRCGCLAEMRIKRKEGSGRWYVSRFVEEHNHELA
Arachis ipaensis	araip.K30076.gnm1.ann1.Araip.E8AYR.1	B06	5e-16	FYNLYAKMNGFAARRYRSRRNLNNELIQQSFVCFRQGFRKARICDGVEVADWKREPKPETRCGCEAEMRVHIDKDTGRWIVTYFQE
Arachis ipaensis	araip.K30076.gnm1.ann1.Araip.EFI4Q.1	B07	2.6e-19	KNKNGDFVRYTYLCNRQRFRDKKWLEKVDQKREHKVVTRCGCPVEIRIKSKGDSGRWFVSRFVEEHNHELLP
Arachis ipaensis	araip.K30076.gnm1.ann1.Araip.EHU5C.1	B09	7.4e-16	TFYTNYAKRIGFSWNIRTTKWDQNRQITYQILVCSRAGYRRSQIDPLKKTNPTSEQNCKARIIVKRDKKMKYVLTFANIQHNHAIS
Arachis ipaensis	araip.K30076.gnm1.ann1.Araip.ES9W6.1	B04	3.2e-16	QFYQNYAKRVGFVTKIRFTRRVGRDKVPKNQMITCNREETRKSRVSPIEKTNPKTNYNCPARISIRLNKEGLWVISKVCLDHSHPCN
Arachis ipaensis	araip.K30076.gnm1.ann1.Araip.F7PFF.1	B10	6.3e-20	FYNSYSRLKGFATRQGKKVPNKVGEIVRYTFVCNRQGFRDKKWLEMADRKREHKVVTHCGCLAEMRIKRKDGSGKWYVSRFLDNHNHELV
Arachis ipaensis	araip.K30076.gnm1.ann1.Araip.FW1RB.1	B08	4.2e-21	DFYNEYGRIKGFSIRRSKVGRCKKAGSEGDIIWQIFVCSRQGERDAKHIHRNDRKMDPRPVMRCGCNARIKVHVDSKNGRWYVEFFSDEHNHEML
Arachis ipaensis	araip.K30076.gnm1.ann1.Araip.GV3ZT.1	B05	3.8e-16	KFYKDYAKAAGFSTRVQSTNKKRNESKNQLITCSREGKWKSKISSTEKTNPTAGLNCPARIYIHTLKDVGAWIISKVVLHHSHPCC
Arachis ipaensis	araip.K30076.gnm1.ann1.Araip.H08Z9.1	B10	5.3e-16	QFYQNYAKRIGFVTKIRFTRRVGKDKVPKNQMITCNREGKRKSRVSPIEKTNPRNNYNCPARISIRLNKEGLWIISKVCLDHSHPCD
Arachis ipaensis	araip.K30076.gnm1.ann1.Araip.H57LN.1	B03	6.4e-15	DFYVTYAKKAGFATKIRTTTFDKITKAPINQAIHCNRDGIRESRVKAPTRKNTISAAGCKARIYVKFDKDMQDWVLLKIDLTHSHPCS
Arachis ipaensis	araip.K30076.gnm1.ann1.Araip.HA1N2.1	B07	5.7e-16	DFYRNYARVHDFVARLDEKGQDFNGNLNMRQMVCNREGTRRKKYLEMENRKKDHKPITRVMCQAKIRFHYDLILQKWRVTKFEETHNHDLI
Arachis ipaensis	araip.K30076.gnm1.ann1.Araip.HJ5NF.1	B06	1.9e-19	DYYNEYGRSKGFSVRRSKVGRRTKQGAEGEIIWQIFVCSGEGERDGKHMQREDRKMDPRPITRCGCEARIKAHVDDASGQWFVEQFCDNHNHPML
Arachis ipaensis	araip.K30076.gnm1.ann1.Araip.HSH1H.1	B08	5.7e-15	YVEYARVTGFAVRKGDSGRDNEGNVVRKFFFCNREGLRDKKHYERIDRQRAHKPITRTNSNARFLVHLDKGCGKLNMKSFVVDHNHELA
Arachis ipaensis	araip.K30076.gnm1.ann1.Araip.HTA9A.1	B07	1.8e-18	YIKYARDMGFVVRKRDLSRDEDVNLNRRYYVCNCQGTRDPKHYRLVDRKRNHKPETRIGCKAHCSVYLDKLSMKWRVKTLEEEHNHPMI
Arachis ipaensis	araip.K30076.gnm1.ann1.Araip.IDJ8V.1	B05	4.3e-15	EFYNRYARTRGFSARKNGTRKSRASALKLKNFVCHREGFRPPNNYGIENLKRKPTPETRCGCSAMMEIRVDAPSGRW
Arachis ipaensis	araip.K30076.gnm1.ann1.Araip.IM4L6.1	B02	5.6e-15	TFYTNYAKRVGFSWNIRTTKWNQNRQITYQILVCSKAGYQRSKIDPLKKTNLTSEQNCKVRIIVKKDKKLEYVLTFVNNQHNHVI
Arachis ipaensis	araip.K30076.gnm1.ann1.Araip.IRU52.1	B10	1.1e-17	RFYKTYAMMHGFAVRLDEVRRDSDGSVIMRQIVCNRAGSRKEEVEKDERIRDHRPLTRSCCPARIHARLDTKIQQWKVVSFYEEYSHELV
Arachis ipaensis	araip.K30076.gnm1.ann1.Araip.JYS4T.1	B05	7e-20	QFYNAYSCWHGFVMRKDDVVRDNQGRIISRQLVCNKEGWRNMRYLDMDDRSREARSLMRTKCPARLRVKLDYGCGRWKVSCFVESHNHDLT
Arachis ipaensis	araip.K30076.gnm1.ann1.Araip.K2P5I.1	B08	2e-21	HFYEQYSRGKGFATRVGKKLRNKNGDIVRYTYLCNREGFRQKKWLELQGRKREHKVVMRCGCMAEMRIKQNGQMGKWYVSRFVDDHNHELLP
Arachis ipaensis	araip.K30076.gnm1.ann1.Araip.KA2YS.1	B09	6.5e-15	QFYQNYAKRVGFVTKIRVGKDKVPKNQMITCNREGKRKSRVSPIEKTNPRTNYNCPARISIRLNKEGLWIISKVCLDHSHPCD
Arachis ipaensis	araip.K30076.gnm1.ann1.Araip.KIT2P.1	B08	8.6e-31	FYNAYATRVGFVIRVSKLSRSRRDGSAIGRALVCNKEGYRMPDKREKIVRQRAETRVGCRAMILVRKVSSGKWVVTKFVKEHTHPLT
Arachis ipaensis	araip.K30076.gnm1.ann1.Araip.KY3RW.1	B03	8.2e-20	EFYTSYSRLKGFAIRSKRVKNAKGEIVSYTFVCNRQGFRHKKWLDKLDRKREHKPITRCGCVAEMRIKKNHSNGKWFVSQFVDDHNRTLL
Arachis ipaensis	araip.K30076.gnm1.ann1.Araip.L71IU.1	B03	3.6e-19	DYYNEYGRIKEFSVRRSKVGRRTKQGAEGEIIWQIFVCSREGERDGKHMQQEDRKMDPRPITRCGCEARIKVHVDNASGRWFVEQFCDNHNHPML
Arachis ipaensis	araip.K30076.gnm1.ann1.Araip.L7N6R.1	B08	3.7e-19	QFYNAYSCWHGFVMRKDDVVRDNQGRIISRQLVCNKEGWRNMRSLDMDDRSREARSLTQTKCPARLRVNLDYGCGRWKVSCFVESHNHDLT
Arachis ipaensis	araip.K30076.gnm1.ann1.Araip.M2G3P.1	B08	3.5e-24	LYIAYGRRIGFTVRIHHNRRSRVNNQVIGQDFVCSKEGFRAKKYVHRKDRVLPPPPATREGCQAMIRLALRDGGKWVVTKFVKEHTHKLM
Arachis ipaensis	araip.K30076.gnm1.ann1.Araip.M4D5S.1	B08	6.5e-31	FYKEYAKSAGFGTAKLSSRRSRASKEFIDAKFSCIRYGNKQQSDDAINPRPSPKIGCKASMHVKRRQDGKWYVYRFEKDHNHELLP
Arachis ipaensis	araip.K30076.gnm1.ann1.Araip.MQ9VE.1	B05	1.3e-34	FYNSYARRIGFSTRVSMSRRSRRDGAIIQRSFVCAKEGFRMEKEKNSLDGRVKRPRAETRVGCKAMLVVKIQVSGRWVVSSFVKEHNHELVP
Arachis ipaensis	araip.K30076.gnm1.ann1.Araip.MR2TJ.1	B09	6.6e-16	NYYNEYGRIKGFSVRRSKVGRRIKQGADGKIIWQIFVCSREGERDRKHMQREDRKKDPRPITRCGCEARIKAHVDDASGRWFVEQF
Arachis ipaensis	araip.K30076.gnm1.ann1.Araip.MZJ7P.1	B09	3.4e-26	NFYDEYARQEGFIVRIDKCHRSEIDNRIISRRLTCNKEGFHVRGKNDKVNPYRKPRVSIREGCEAMMMVKVNKCGKWVVTKFVKEHSHPLM
Arachis ipaensis	araip.K30076.gnm1.ann1.Araip.N2UDW.1	B10	2.9e-21	FYNNYSRLKGFASRRGKTVRNTAGEIVRYTFVCNRQGFREKKWLEKVDRKREHKVVTRCGCMAEMRIKRKDGSGRWYVSRFVEEHNHELA
Arachis ipaensis	araip.K30076.gnm1.ann1.Araip.N3AJU.1	B01	3.7e-16	YVEYAKATRFAVRKGDSIKDDEGNVVRKFFYCNQQGLPKKKHYERADRKRAHKAETRTSCNAKFVVFLDKQNGKWRMKTFVQDHNHDLT
Arachis ipaensis	araip.K30076.gnm1.ann1.Araip.N5IED.1	B07	1.1e-21	FYNKYSCIKGFATRQGKKVRNIVGDIVRYTFVCNREGFKEKKWLENTDRKREHKVVTRCGCMAEMRIKRKDGSGKWYVLLFIDEHNHELLP
Arachis ipaensis	araip.K30076.gnm1.ann1.Araip.N7NRE.1	B01	1.1e-19	FYSLYAKMNGFTVRKNKIWRNVRNEVTQQEFVCFRHRFRGIGSVNDGKRQKREPKAETRCGCEAEMRVHVHSDSGRWIISYFQDVHNHELL
Arachis ipaensis	araip.K30076.gnm1.ann1.Araip.NB3FG.1	B06	1.8e-27	FYNAYATSVGFIVRVSKLSRSRIDNSAIGQIFVCNKEGYRMTDKRENVIRQRVKTRVGCKAMIMVRKVKSGSWVVTRFVKEHTHLL
Arachis ipaensis	araip.K30076.gnm1.ann1.Araip.P0SZ5.1	B03	7.6e-15	EFYVTYAKKVGFATKIRTTTCDKITNQPINQDIHCNRDGYRVSRVKASMRKNRISPAGCKARIYVKFDKETQDWVFFKVELSHSHPC
Arachis ipaensis	araip.K30076.gnm1.ann1.Araip.P43PI.1	B01	2.1e-18	RFYKTYAMMHGFAVRLDEVRRDSDGSVIMRQIVCNQAGSRKEEVEKDERIKDHRPLTRSCCRARIRARLDTKIQKWKVVSFYEEHSHELV
Arachis ipaensis	araip.K30076.gnm1.ann1.Araip.P4X0Y.1	B06	5.9e-18	QFYNAYSCWHRFVMRKDDVVRDNQGRIIIRQLVCNKEGWRNMRYLDMDDRSREARSLTRTKCPARLRVKLDYGCGRWKVSCFVESHNHDLT
Arachis ipaensis	araip.K30076.gnm1.ann1.Araip.P9FMN.1	B10	1.6e-27	SFYQEYARSMGFNTAIQNSRRSKTSREFIDAKFACSRYGTKREYDKSFNRPRARQSKPDSENSTGRRSCSKTDCKASMHVKRKHDGKWVIHSFVKEHNHELLP
Arachis ipaensis	araip.K30076.gnm1.ann1.Araip.PA8JR.1	B09	6.7e-16	EFYSNYAKKVGFVTRIRNTNFDKTRKEIKVPINQSIHCSREGYRESRVKAAMRVKRITTAGCKARMYVMLDRHNDNWLVTKLELKHTHAC
Arachis ipaensis	araip.K30076.gnm1.ann1.Araip.PBJ1N.1	B04	9.5e-17	FYSLYAKMNGFAVGKNKIWQNVRNEITQQEFVCFRQGFREMGSINDGIREPKAETRCGCEAEMRVHMHSKSGRWIISYFQT
Arachis ipaensis	araip.K30076.gnm1.ann1.Araip.PU0FS.1	B04	1.3e-19	SFYNLYAKMNGFSARKSRIRRNVNNDVTQQAFVCFRQGFRDLCSDNDAARCKREPKPTTRCGCGAEMRVHIHEETGRWIVRYFQEKHNHEML
Arachis ipaensis	araip.K30076.gnm1.ann1.Araip.Q49T6.1	B08	1.8e-18	YVAYAKGIGFAVRKGDSIKDKEGNIVRKFFYCNRQGLREKKHYERVDRKRTHKPETRTNCNAKLVMFLEKSCRKWRTKTLVEEHNHELA
Arachis ipaensis	araip.K30076.gnm1.ann1.Araip.Q9ZLY.1	B09	5.1e-15	DFYVTYAKKAGFATKIRTTTFDKITKAPINQAIHCNRDGIRESRVKAPTRKNTISAAGCKARIYVKFDKDVQDWVLLKVDLMHSHPCS
Arachis ipaensis	araip.K30076.gnm1.ann1.Araip.QT81S.1	B03	3.7e-15	EFYSNYAKKVGFVTRIRNTNFDKTRTDSKIPINQLLHCSREGYRESRVKAATRVKRITTAECKARMYVMLDRQQDNWMVSTLELKHTH
Arachis ipaensis	araip.K30076.gnm1.ann1.Araip.R5E6U.1	B05	9.9e-15	YKQFARLRGFGVRKGDVARVDGVLVQREFFCHREGTRHAKHYDRPDRVREEKLESRTGCTAKLKIYLDAQDQVWKVRRIDDSHNHLL
Arachis ipaensis	araip.K30076.gnm1.ann1.Araip.R5GXF.1	B04	7.3e-16	EFYANYAKKVGFVTRIRNTNFDKTRKDSKIPVNQSLHCSREGYRESRVKAATRVKRITTAGCKARMYVMLDRQKDNWMVSKLELKHTHPC
Arachis ipaensis	araip.K30076.gnm1.ann1.Araip.RQ6P2.1	B02	1.3e-31	SFYQLYSKMNGFAVRKNKIRRNVKNEVTQQQFVCFREGFRNSGSENDSHRHKRKPKPETRCGCLAEMCVHVHVESGRWITSYFQDEHNHDML
Arachis ipaensis	araip.K30076.gnm1.ann1.Araip.RS6LP.1	B10	3.9e-18	FYNAFGRVNGFSIRKFKVGRSEIDKRILWQTFVCSRQGYRIFRGVDETNRKRAPKPETRCGCVAQMQVHIDVGRDWWYTTLFQNEHNHD
Arachis ipaensis	araip.K30076.gnm1.ann1.Araip.S802V.1	B09	1.2e-29	SFYQEYAKSMGFTTSIKNSRRSKKTKEFIDAKFACSRYGVTPESDSGSSRRPSVKKTDCKACMHVKRRSEGKWIIHEFIKEHNHELLP
Arachis ipaensis	araip.K30076.gnm1.ann1.Araip.T65W7.1	B03	2e-19	KFYNSYAKTRGFSVRKSRSRIVDGKVREKAYVCSREGYRLEKWNHMKNRVRELKPETKCGCMSKLHVFFDVVTESWVVRDFCDEHNHELI
Arachis ipaensis	araip.K30076.gnm1.ann1.Araip.TS2UL.1	B07	1.2e-20	QFYNAYSCWHGFVMRKDDVVRDNQGRIISRQLVCNKEGWRNMRYLDLDNRSREARSLTRTKCPARLRVKLDYGCGRWKVSSFVESHNHDLT
Arachis ipaensis	araip.K30076.gnm1.ann1.Araip.TXT1L.1	B01	7.1e-19	DYYNEYGRIKGFLVRRSKVGCRTKQGAEGEIIWQIFVCSREGERYGKHMQREDRKMDPRPITRCGCEARIKVHVDDASRRWFVEQFFDNHNHPML
Arachis ipaensis	araip.K30076.gnm1.ann1.Araip.TY0LX.1	B03	5.1e-29	FYNAYATSVGFIVRVSKLSRSRIDNSAIGRIFVCNKEGYRMTDKRENVIRQRAETRVGCKAMIMVRKVKSGSWVVTRFVKEHTHPL
Arachis ipaensis	araip.K30076.gnm1.ann1.Araip.U04GE.1	B04	1.6e-18	EFYCSFAKQCGFSIRRHRTRGKDGVGRGVTRRDFTCHRGGYPQVKPSDDGKMQRNRKSSRCGCQAYLRIVKKSDFDVPEWRVTGFSNVHNHELL
Arachis ipaensis	araip.K30076.gnm1.ann1.Araip.UNH79.1	B01	2.3e-18	RFYKTYAMIHGFAVRLDEVKRDSDGSVIMRQIVCNRAGSRKEMVKKDERIRDHRPLTRSCCPARIRARLDTKIQQWKVVSFYEEHSHELV
Arachis ipaensis	araip.K30076.gnm1.ann1.Araip.V5K8G.1	B02	1.3e-17	YKEFARVRGFGVRKGDVARVNGVLVRRDFFCHRQGTRHPKHYDRPERVREERLESRTDCKAKLKIYYDVQHSVWKVRTIMDEHNHELA
Arachis ipaensis	araip.K30076.gnm1.ann1.Araip.VKQ77.1	B03	2.2e-33	RFYEQYSRAKGFGMRQGKKLKNRNGEIVRYTYLCNREGFRDRTEEGEESPN
Arachis ipaensis	araip.K30076.gnm1.ann1.Araip.VTE32.1	B10	7.1e-21	FYNNYSRLKGFASRRGKTVRNTAGEIVRYSFVCNRQGFREKKWLEKVDRKREHKVVTRCGCMAEMRIKRKDGSGRWYVSRFVEEHNHELA
Arachis ipaensis	araip.K30076.gnm1.ann1.Araip.W4YCR.1	B06	7.5e-19	QFYNAYACWHGFVMRKDDVVRDNQSRIISKQIVCNKEGWRNMRYLDLDDRSREARSLTRTKCLAQLRVKLDYGCERWKVSCFVESHNHDLT
Arachis ipaensis	araip.K30076.gnm1.ann1.Araip.WXN4V.1	B06	7.2e-17	EFYAKYARCYRFVSRKDLKTVDANGNINTRQLVCNKAGERHWKHLKRDNRQREHRAITRVNCRARIRFIRHYRTGKWKVSVFESEHNHPLC
Arachis ipaensis	araip.K30076.gnm1.ann1.Araip.XS1F4.1	B06	1.6e-21	FYNNYSRLKGFASRRGKTVRNTAGEIVRYTFVCNRQGFREKKWLEKVDRKREHKVVTRCGCMAEMRIKRKDGSGRWYVSRFVEEHNHELA
Arachis ipaensis	araip.K30076.gnm1.ann1.Araip.XZ3D1.1	B06	4.1e-29	FYNAYATSVGFIVRVSKLSRSRIDNSAIGRIFVCNKEGYRMTDKRENVIRQRAETRVGCKAMIMVRKIRSGSWVVTRFVKEHRHPLV
Arachis ipaensis	araip.K30076.gnm1.ann1.Araip.Y0NUV.1	B09	3.1e-16	EFYSNYAKKVGFVTRIRNTNFDKTRKDSKIPINQSLHCSREGYRESQVKAATRVKRITTAGCKARMYVMLDRLKDNWMVSKLELKHTHPCF
Arachis ipaensis	araip.K30076.gnm1.ann1.Araip.YN1IJ.1	B04	1.1e-32	EFYQQYAKYHGFSAIRSRSEKCGVVRIRQEFVCHRQGYRSPKFYSIPNRQKRPRAETWCGCSARMLLRMDDESGRHWRMS
Arachis ipaensis	araip.K30076.gnm1.ann1.Araip.Z3VQJ.1	B04	1.1e-18	EYYSEFAKRCGFSIRRHRTEGKDGVGKGLTRRYFVCHRAGNTPVKTSTESKPQRNRKSSRCGCQAYMRISKTTEFGSPEWRVTGFANHHNHELL
Arachis ipaensis	araip.K30076.gnm1.ann1.Araip.ZX1HW.1	B05	2.3e-18	EFYMRFGKCHGFGVRKGDYGKDDDGNVIKRRFFCNRDGLRDEKHYNRFDRKRCHKPETEMNCQAKLSIYLNKESSNWKVRKVILEHNHELV
Arachis monticola	EVM0000106.1	B03	8.1e-15	RFYKTYAMMHGFAVRLDEVRRDSDGSVIMRQIVCNRAGFRKEEVEGPPTLTRSCCRVRIRARLDTKIQKWKVVSFYEEHSHELV
Arachis monticola	EVM0000503.1	B04	4.1e-46	NYYICYAKEVGFRVRVKNSWFKRNSREKYGAVLCCSSQGFKRIKDVNHMRKETRTGCPAMIRMRLMDSQRWRILEVTLEHNHML
Arachis monticola	EVM0000539.1	Unclustered_contig4474_ERROPOS578654+	2.9e-15	NYSRLKGQIVRYTFVCNTQGFREKKWLEKMDRKREHKVVTRCGCLAEMRIKKKDGTGNWYVSRFIDEHNHEMV
Arachis monticola	EVM0000844.1	B05	4.6e-19	QFYNAYSCWHGFVMRKDDVVRDNQGRIISRQLVCNKEGWRNMRYLDMDDRSREARSLMRTKCPARLRVKLDYGCGRWKVSCFVESHNHDLT
Arachis monticola	EVM0000852.1	A03	3.4e-19	DYYNEYGRIKGFSVRRSKVGRRTKQGAEGEIIWQIFLCLREGERDGKHMQREDRKMDPRPITRCGCEAWIKVHIDDASGQWFVEQFCDNHNHPML
Arachis monticola	EVM0000881.1	A05	7.2e-15	EFYNRYARTRGFSARKNGTRKSRASALKLKNFVCHREGFRPPNNYGIENLKRKPTPETRCGCSAMMEIRVDAPSGRW
Arachis monticola	EVM0001338.1	B09	5.9e-19	QFYNAYACWHGFVMRKDDVVRDNQVIIISRQLVCNKEGWKNMRYLDLDDRSREVRSLTRTKCPARLRVKLDYGCGRWKVSWFVESHNHDLT
Arachis monticola	EVM0001473.1	B06	3.2e-27	FYNAYATSVGFIVRVSKLSRSRIDNSAIGQIFVCNKEGYRMTDKRENVIRQRVKTRVGCKAMIMVRKVKSGSWVVTRFVKEHTHLL
Arachis monticola	EVM0001665.1	B10	2.8e-18	QFYNAYACWHGFVMRKDDVVRAKEGKIICRKLVCNKEGWRNMRYIDLDNRSREARSLTRTKCPARLKVKVDYGCGRLKVSCFVESHNHDLT
Arachis monticola	EVM0001822.1	A03	4.3e-19	QFYNAYSCWHGFVMRKDDVVRDNQGRIISRQLVCNKEGWRNMRYLHLDDRSREARSLTRTKCPARLRVKLDYSCGRWKVSCFVESHNHDLT
Arachis monticola	EVM0001848.1	B08	2.3e-15	DFYRNYARVYGFVARLDEKVQDFNGNINIRHMVCNREGTRRKKYLEMENRKKDHKPITRVMCQVKIRFHYYLVLQKWWVTKFEETHNHDLI
Arachis monticola	EVM0002425.1	A03	4.7e-16	YKGFAWTRGFGVCKGDVGRVDGVLVRRDIFCHRQGTRSDKHYDRPERVREERLESRTNCKAKLKIYYDVHDNVWRVRKIIDEHNHNMA
Arachis monticola	EVM0003331.1	A04	3.3e-17	FYQQYIRAKGFAMRQGKKLKNKKGEIVWYTYLCNREGFRDKKWLEMQDQKREHKVVRRCRCLAEMRIKPKSDSGIWYVSRFVDDHNHDVL
Arachis monticola	EVM0003666.1	A03_contig5761_ERROPOS1467490	1.5e-19	EFYTSYSRLKGFAIRSKRVKNAKGEIVSYTFVCNRQGFRHKKWLDKLDRKREHKPITRCGCVAEMRIKKNHSNGKWFVSQFVDDHNRTLL
Arachis monticola	EVM0003672.1	B08	1.5e-30	FYKEYAKSAGFGTAKLSSRRSRASKEFIDAKFSCIRYGNKQQSDDAINPRPSPKIGCKASMHVKRRQDGKWYVYRFEKDHNHELLP
Arachis monticola	EVM0004205.1	B01	4.1e-21	FYNNYSRLKGFASRRGKMVRNTAGEIVRYTFVCNRQGFREKKWLEKVDHKREHKVVTRCGCLAEMRIKRKDGSGRWYVSRFVEEHNHELA
Arachis monticola	EVM0004864.1	A07	4.9e-21	DYYNEYGRIKGFSIRRSKVGRRTKQGAEGEIIWQIFVCSREGERDGKHMQREDRKMDPRPITRCGCEARIKVHVDDASGQWFVEQFCDNHNHPML
Arachis monticola	EVM0005237.1	B09	5e-16	LYEEYSRVRSFGSRQEKKIRNKKGEFVRFTYLCNREGFRDKKWLQMHHLKREHKVVIRCRCPAEMRIKPRDNTGKWYVSRFVDNHNHDL
Arachis monticola	EVM0005708.1	B06	1.4e-16	QFYNAYSCWHRFVMRKDDVVRDNQGRIIIRQLVCNKEGWRNMRYLDMDDRSREARSLTRTKCPARLRVKLDYGCGRWNVSCFVESHNHDLT
Arachis monticola	EVM0007209.1	B01	2.7e-17	FEFYAQIQGFSIRRSKVGRSTKIGSEGEILWQIFICSRQGERDAKHIHRVERKMDPRPITRCGCGAQIKVHVDQSTGRWFVDKFCGEHNHEML
Arachis monticola	EVM0007763.1	B03	4.5e-15	EFYVTYAKKVGFATKIRTTTCDKITNQPINQDIHCNRDGFRVSRVKASMRKNRISAAGCKARIYVKFDKETQDWVFFKVELSHSHPC
Arachis monticola	EVM0008285.1	A05	2.1e-19	FYSLYAKMNGFAVRKNKIRRNVRNEITQQEFVCFRQGFKGMGSVNYGMRHKHEPKAETRCGCEAEMRVHVHSESGRWIISYFQDFHNHEML
Arachis monticola	EVM0008959.1	B04_contig569	1.6e-15	EFYNSYAKTRDFSVRKSRSRIVNEKVREKAYVCSCEGYRLEKWNHMKNRVREPKPETRCGCMSKLHVFFDAVTESWVVRDFCDEHNYELV
Arachis monticola	EVM0009081.1	A07	8.4e-33	FYNSYARRXGFSTRVSSSRRSRRDGAIIQRQFVCAKEGFRNLNEKRTKDREIKRPRTITRVGCKAALSVKMHDSGKWIVSGFVREHNHELVP
Arachis monticola	EVM0009328.1	A07	1.1e-16	EFYKRLGKFYGFGIRRGDMFKDEKGNLVRRRFFCNREGQRDKKHYNRIDRKRPHKPETRMNCEARMCIYLDKDSSLWRVKKIILNHNHDM
Arachis monticola	EVM0009366.1	A05	9.7e-21	FYNNYSRLKGFASRRGKTVRNTAGEIVRYTFVCNRQGFREKKWLEKVDRKREHKAVTRCGCLAEMRIKRKEGSGRWYVSRFVEEHNHEL
Arachis monticola	EVM0009375.1	B08	1.9e-15	NYYHRYAAKMGFVPKIRNTNYEKHSKDKIPINQSMHCNKDGHRISQKRAPKRAKTITSVGCKARCYVRLDKSTGLWKVSKLELSHTHPLNP
Arachis monticola	EVM0009430.1	B06	1e-18	RFYKTYAMMHGFAVRLDEVRRDSDGSVIIRQIVCNRAGSRKEEVEKDERIRDHRPLTRSCCRARIRARLDTKIQKWKVVSLYEEHSHELV
Arachis monticola	EVM0010391.1	B07	8e-20	DFYNEYGRIQGFSIQRSKVGKSTKIGSEGEILWQIFVCSRQGERDAKHIHRVERKMDPRPITRCGCGAQIKVHVDQSIGRWFVDKFCDEHNHEML
Arachis monticola	EVM0010679.1	B07	2.2e-16	QFYQNYAKRVGFVTKIRFTRRVGKDKVPKNQMITCNREGKRKSRVSPIEKTNPRTNYNCPARISIRLNKEGLWIILKVCLDHSHPCD
Arachis monticola	EVM0011615.1	B09	1e-18	EFYTSYSRLKGFAIRKSKRVKNARGEIVRYNFVCNRQGFRHKKWLDKLDRKREHKPIMRCGCVAEMRIKKNHTNRKWFVSQFMEDHNYTLL
Arachis monticola	EVM0011797.1	B06	9.2e-19	FFAKVGKFIGFGVRKGDYGKDEEGNLIRRRFFCNKAGLRDQKHYNRVDRKRSHRPETRTNCKAMLLVYLDRVSCTWKVRKVNLEHNHPLT
Arachis monticola	EVM0012719.2	B08	6.2e-24	LYIAYGRRIGFTVRIHHNRRSRVNNQVIGQDFVCSKEGFRAKKYVHRKDRVLPPPPATREGCQAMIRLALRDGGKWVVTKFVKEHTHKLM
Arachis monticola	EVM0013364.1	A04	3.1e-15	DFYRNYAEVHDFVARLDEKGQDFSGNLNMRQMVCNREGTHRKKYLEMENRKKDHKPITRVMCQAKIRFHYDLILQKWRVTKFEETHNHDLI
Arachis monticola	EVM0014648.1	A08	4e-19	QFYNAYSCWHGFVMRKDDVVRDNQGRIISRQLVCNKEGWRNMRYLDMDDRSREARSLTRTKCPARLRVKLDYGCGRWKVSCFVESHNHDLT
Arachis monticola	EVM0014914.1	B10	7.4e-19	EFYMSYSRLKVFAIRKSKRVKNAKGEIIIYTFVCNRQGLMHKKWLEKLDRKREQKPVTRCGCVVEMRIKRNHTNGKWFVSQFVDDHNHTLL
Arachis monticola	EVM0015086.1	B08	1.7e-18	RFYKTYAMMHGFAVRLDEVRRDSDGSVIMRQIVCNRAGSRKEEVEKDERIRDHRPLTRSCCPARIRARLDTKIQQWKVVSFYEEHSHELV
Arachis monticola	EVM0015252.1	B04	1.6e-40	KFYTSYANRVGFKVRIGQLYRSRSNGSVSSRRYVCSKEGYQLSSRTGCPAFIRVQINASGKWVVDHFQKDHNHDL
Arachis monticola	EVM0015368.1	B01	3.5e-15	TYYTRYATKKGFSFRMGRVTKSKIDGAIIGQEILCAKEGIHGVLDETRIDCQAILYVKRGKDQYFISRFIKDHNHNLA
Arachis monticola	EVM0015452.1	A01	9.2e-19	FYEEYSRAKGFAMRQGKKLKNKNGDFVRYTYLCNRQGFRDKKWLEKVDRKREHKVVTRCGCPVEMRIKPKGDSGRWIVSLFVEEHNHELLP
Arachis monticola	EVM0015860.1	A02	5.5e-22	SFYNLYAKMNGFSARKSRIRRNVNNDVTQQAFVCFRQGFRDLCSDNDAARRKREPRPTTRCGCGAEMRVHIHEETGRWIVSYFQEEHNHEML
Arachis monticola	EVM0016093.1	A05	2.1e-34	FYNSYARRIGFSTRVSMSRRSRRDGAIIQRSFVCAKEGFRMEKEKNSLDGRVKRPRAETRVGCKAMLVVKIQVSGRWVVSSFVKEHNHELVP
Arachis monticola	EVM0016094.1	A04	3.1e-16	DFYVTYAKKAGFTTKIRTTTFDKITKAPINQAIHCNRDGIRESRVKAPTRKNTISATGCKAMIYVKFDKDVQDWILLKVDLTHSHPCS
Arachis monticola	EVM0017423.1	B04	7.8e-19	QFYNAYACWHGFVMRKDDIVKDKESKIICRQLVCNKEGWRNMRYLDLDNRSREARSLMRNKCPARLKVKVDYDCGRWKVSCFVESHNHDLMP
Arachis monticola	EVM0017680.1	B01	6.6e-16	YVEYAKATRFAVRKGDSIKDDEGNVVRKFFYCNQQGLPKKKHYERADRKRAHKAETRTSCNAKFVVFLDKQNGKWRMKTFVQDHNHDLT
Arachis monticola	EVM0017881.1	B03	1.2e-20	LYVRYARCLGFGVRKGDTARGKDGTQRRRRFFCSKEGKRAEKYISSLSRKREHRALTRTGCEAMLAVYLDTKTSTWRVKKLVEKHNHDLVP
Arachis monticola	EVM0019041.1	A10	2e-28	FYNAYARRIGFSTRVSVCLRSRKDSSVIRRRVVCSREGFRRNPENHDPKRHRSVTRVGCKAQITVKKKGPLGKWYISKFIKDHNHDLVP
Arachis monticola	EVM0019530.1	A03	6.8e-16	EFYSNYAKKVGFVMRIRNTNFDKTRKELKVPINQSIHCSREGYRESRVKAAMRVKRITTAGCKARMYVMLDRHNDNWLVTKLELKHTHVC
Arachis monticola	EVM0019534.1	A09	2.7e-15	RDNQGRIISRQLVCNKEGWRNMRYLDMDDRSREARSLTRTKCPARLRVKLDYGCGRWKVSCFVKSHNHDLT
Arachis monticola	EVM0020189.1	B08	3.7e-18	FYNNYSRLKRFASRRGKTVRNTAGEIVWYTFVCNRQGFREKKWLEKVDRKREHKVVTRCGCMAEMRIKXKEGSGRWYVSRFVEEHNHELA
Arachis monticola	EVM0021422.1	A04	1.1e-18	KFYNSYAKTRGFSVRKSRSRIVDEKVREKTYVCSCEGHRLEKWNHMKNRVREPKPETRCGCMSKLHVIFNVVTESWVVRDFCDEHNHELV
Arachis monticola	EVM0022240.1	B07	4.7e-18	YVKYARDMGFAVRKRDLSIDEDGNLNRRYYVCNRQGTMDLKHYRLVDRKRNHKPETRTGCKAHCSVYLDKLSTKWRVKTLEEEHNYPMI
Arachis monticola	EVM0023045.1	A05	2.6e-16	YVKYAKATGFADRKGDSIKDDEDNVMRKFFYCNRQGLREKKHYERADRKKAHKVETRTNCSAKFVVFLDKQSGKWRTKIFVQDHNHDLT
Arachis monticola	EVM0023698.1	B04	3.2e-17	YGRIKGFSIRRLKVGHCKKAGSEGDIIWQIFVCSRQGERDAKHVHRNDRKMDPRPVTRCGCNARIKVHVDSRNGRWYVEFFSDEHNHDML
Arachis monticola	EVM0024347.1	B04	2e-20	YVKYARDMGFAVRKRDLSRDEDGNLNRRYYVCNRQGTRDPKHYRLVDRKRNHKPETRTGCKARCSVYLDKLSMKWRVKTLEEEHNHPMI
Arachis monticola	EVM0025751.1	B09	9.1e-15	DFYVTYAKKAGFATKIRTTTFDKITKAPINQAIHCNRDGIRESRVKAPTRKNTISAAGCKARIYVKFDKDVQDWVLLKVDLMHSHPCS
Arachis monticola	EVM0025860.1	B07	8.2e-18	QFYNAYSCWHGFVMRKDDVVRDNQGRIISRKLVYNKEGWRNMRYLDLDDRSREARSLTRTKCPARLRVKLDYGCGRWKVTCFVESHNHDLT
Arachis monticola	EVM0026358.1	B03	1e-17	DFYNEFGRIKGFSIRRSKVGRCKKAGSEGDIIWQIFVCSRQGERDAKHVHRNGRKMDPRPVTRCGCNARIKVYVDSRNGRWYVEFFSDEHNQDM
Arachis monticola	EVM0026374.1	B02	1.8e-16	FYSLYAKMNGFAVRKNKIQRNVKNEVTQQEFVCFRQGSRDIGFVNDGLRQKREAKAETRCGCEAKMRVHVHLESGRWIISYFQEVYNHKFL
Arachis monticola	EVM0026530.1	A03	1.3e-17	FFAKLGKRLGFGVRKGDYGKDEEGNLIRRRFFCNKAGLRDQKHYNRVDRKRSHRPETRTNCKAMLSVYLDRVSFTWKVRKVNLEHNLPLM
Arachis monticola	EVM0028718.1	A06	6.6e-19	DYYNEFGCMKGFLVRMSKVGRITKQGAEGKIIWQIFVCSREGEHDGKHMHREDRKKDPRPITRCGCEAQINVHADDASRRWFVEQFCDNHNHPML
Arachis monticola	EVM0030938.1	A09	2.7e-20	FYEEYSRAKGFVMRQGKKLKIKNGDFVRYTYLCNRQGFRDKKWLEKVDRKREHKVVTRCGCPAEMRIKPKGDSGRWYVSRFVEEHNHKLLP
Arachis monticola	EVM0031279.1	A01	5.8e-20	QFYNAYSCWHGFVMRKDDVVRDNQGRIISRQLVCNKEGWRNMRYLDMDDRSREARSLTRTKCPARLRVKLDYSCGRWKVSCFVESHNHDLT
Arachis monticola	EVM0031369.1	Unclustered_contig5412_ERROPOS1396287	4.2e-18	EFYMRFGKCHGFGVRKGDYGKDDDGNVIKRRFFCNRDGLRDEKHYNRFDRKRCHKPETEMNCQAKLSIYLNKESSNWKVRKVILEHNHELV
Arachis monticola	EVM0031717.1	B03	7.5e-19	FYNLYAKMNGFAARKTRLRQNAKKLATQQQFVCFRQGFREFAADKEAYERKREPKPETRCGCLAQMRVHLHLESGRWIISYFDNVHNHEML
Arachis monticola	EVM0031880.1	A03	1e-20	FYNNYSRLKGFASRRGKTVRNTAGEIVRYTFVCNRQGFREKKWLEKVDRKREHKVVTRCGCMAEMRIKRKDGSGRWYVSRFVEEHNHELA
Arachis monticola	EVM0032419.1	A08	9.8e-20	IYEEYSRVKGFAVRQGKKIKNKRGEFVRITYLCNRQGFREKKWLEKQDRKREHKVVTRCGCPAEMRIKPRIGTGKWFVARFVDDHNHDLLP
Arachis monticola	EVM0032892.1	A03	2.1e-15	KNAKGEIVSYTFVCNRQGFRHKKWLDKLDRKREHKPITRCECVAEMRIKKNHSNEKWFVSQFMDDHNHTIL
Arachis monticola	EVM0033316.1	B01	1.3e-18	DYYNEYGRIKGFLVRRSKVGCRTKQGAEGEIIWQIFVCSREGERYGKHMQREDRKMDPRPITRCGCEARIKVHVDDASRRWFVEQFFDNHNHPML
Arachis monticola	EVM0033853.1	B03	4.2e-30	RFYEQYSRAKGFGMRQGKKLKNRNGEIVRYTYLCNREGFRDRKWLEVKDRKREHKVVTRCGCQAEMRIKRKAESNNWYVCRFVDEHNHDLLP
Arachis monticola	EVM0033983.1	B02	7.9e-17	DFYRNYAKVHGFVARLDEKGQDFNGNLNMRQMVCNREGTRRKKYLEMENRKKDHKPITRVMCQANIRFHYDLILQKWRVTKFEETHNHDLI
Arachis monticola	EVM0034399.1	B04_contig976	4.6e-41	KFYTSYANRVGFKVRIGQLYRSRSNGSVSSRRYVCSKEGYQLSSRTGCPAFIRVQINASGKWVVDHFQKDHNHDL
Arachis monticola	EVM0034485.1	B01	1.6e-20	FYNNYSRLKGFASRRGKTVRNTAGEIVRYTFVCNRQGFREKKWLKKVDRKREHKVVTRCGCMAEMRIKRKEGSGRWYVSRFVEEHNHELA
Arachis monticola	EVM0035624.1	B09	5.5e-15	EFYRVFGKFHGFGIRKGDCGKDDDGRLIRRRFFCNRARLREHKHYNRVDRWREHKPETRTNCDAKLSIYLDININVWRVRKVILEHNHDLK
Arachis monticola	EVM0035887.1	A01	1e-15	DFYNEYGQIKGFFHKANLRETLYKKNFVCLRQGERDAKHVHRTNRKIDPRPVIRCGCNARIKVHVDLRNGRWYVEFFSDEHNHDML
Arachis monticola	EVM0036167.1	B03	6.7e-15	EFYSNYAKKVGFVTRIRNTNFDKTRTDSKIPINQLLHCSREGYRESRVKAATRVKRITTAECKARMYVMLDRQQDNWMVSTLELKHTH
Arachis monticola	EVM0037213.1	A09	5.3e-20	RFYEQYSRAKGFAMRQGKKLKNRKGEIVRYTYLCNREGFRDRKWLEMQDRKREHKVVTRCGCQAEMKIKQKAESNNWYVSRFVDEHNHDLLP
Arachis monticola	EVM0038029.1	A07	3.6e-17	VYNAYSCWDGFVIRKDDMVRDNQGRIISRQYVCNKESWRNMRYLDLDDRTRETRSLTRTKCPDRLRVKLDYGYGRWNVSCFVESHNHDLMP
Arachis monticola	EVM0039246.1	A01	9.2e-19	QFYNAYSCWHGFVTRKDDVVRDNQGRIISRQLVCNKEGRRNMRYLDLDDKSREARSLTRTKCPAWLRVKLDYGCGRWKVSCFVESHNHDLT
Arachis monticola	EVM0039556.1	B10	1.1e-19	FYNSYSRLKGFATRQGKKVPNKVGEIVRYTFVCNRQGFRDKKWLEMADRKREHKVVTHCGCLAEMRIKRKDGSGKWYVSRFLDNHNHELV
Arachis monticola	EVM0039833.1	B06	9.1e-16	FYNLYAKMNGFAARRYRSRRNLNNELIQQSFVCFRQGFRKARICDGVEVADWKREPKPETRCGCEAEMRVHIDKDTGRWIVTYFQE
Arachis monticola	EVM0041061.1	A04	9.4e-17	YKEFARMKGFGVRKGNVGRVDGVLVRRDFFCRRQGTRHPKHYDRPERVREERLESRTDCKAKLKIYYDVQRSVWKVRTIFDKHNHELA
Arachis monticola	EVM0041164.1	A05	5.7e-17	YKEFAWTRGFGVCKGDVGRVDGVLVRRDIFCHRQGTRSDKHYDRPERVREERLESRTDCKAKLKIYYDVHDNVWRVRKIIDEHNHDMA
Arachis monticola	EVM0041224.2	B09	1.9e-29	SFYQEYAKSMGFTTSIKNSRRSKKTKEFIDAKFACSRYGVTPESDSGSSRRPSVKKTDCKACMHVKRRSEGKWIIHEFIKEHNHELLP
Arachis monticola	EVM0041580.1	B09	4.7e-16	RFYQNYAKRVGFVTKIRFIRRVGKDKVPKNQMITCNREGKHKSIVSPIEKTNPRTNYNCPARISIRLNKEGLWIISKVCLDHSHP
Arachis monticola	EVM0041722.1	A06	1.4e-19	KFYNAYSCWHGFVMRKDDVVRDNQGRIISRQLVCNKEGWRNMRYLDMDDRSREARSLTRTKCPARLRVKLDYGCSRWKVSCFVESHNHDLT
Arachis monticola	EVM0041901.1	B05_contig7426_ERROPOS1304412	1.3e-15	TFYTNYAKRIGFSWNIRTTKWDQNRQITYQILVCSRAGYRRSQIDPLKKTNPTSEQNCKARIIVKRDKKMKYVLTFANIQHNHAIS
Arachis monticola	EVM0042097.1	A07	3.7e-20	EFYQAYAKHHGFGGRRSKSEKYRQVRIRQEFVCHRQGFRSVKFYLILNRQKRPRAETQCGCPARMHVSMDDESEHWYVAHVSNEHNHPVL
Arachis monticola	EVM0042527.1	A03_contig9183_ERROPOS1557257	1.3e-18	QFYNAYSCWYGFVMRKDDVVRDNQGRIISRQLVCNKEGWRNMRYLDLDDRSREARSLTQTKCPARLRVKLDYGCGRWKVSCFVESHNHDLT
Arachis monticola	EVM0043030.1	A07	1.5e-15	NYYHRYAAKMGFVAKIRNTNYEKHSKDKIPINQSIHCNKDGHRISQKRAPKRAKTITSVGCKARCYVRLDKSTGLWKVSKLELSHTHPLNP
Arachis monticola	EVM0043219.1	B02	1.5e-19	IYEEYSRVKGFAVRQGKKIKNKRGKFVQITYLCNREGFRDKKWLEKQDRKREHKVVTRYGCPAEMRIKPRIGTGKWFVARFVDDHNHDLLP
Arachis monticola	EVM0043265.1	B02	6.6e-18	QFYNDYACWHGFVMRKDDIVRDKEGKIICRQLVCNKEGRRNMRYLDLENRSREARSIMRTKCPARLKVKVDYGCGRRKVSCFVESHNHELT
Arachis monticola	EVM0043429.1	B08	3.5e-22	DFYNAFAKSRGFSGRKSKTRKHNGIINRQNFVCCREGFRQKKADNMHTRKQEPRAETRCGCKAKVQVSFDXVSGRWIVSKFSDLHNHDLLP
Arachis monticola	EVM0043752.1	B02	7.3e-16	EFYQQYAKHHGFGARRSRSEKRGEVRIRQEFVCHRQGYRSPKFYSMPNRQKRPRAETRCGCPARMLLRMDDESGRWLVVYTEFLRHFHRC
Arachis monticola	EVM0044360.1	A05	6e-20	QFYNAYSCWHGFVMRKDDVVRDNQGRIISRQLVCNKEGWRNMRYLDMDDRSREARSLTRTKCPARLRVKLDYGCGRWKVSCFVESHNHDLT
Arachis monticola	EVM0044399.1	A07	6.2e-16	YVAFAKATGFAVRKGDSVKNEEGNIVRKFFYCNRQGLREKKHYERVDRKRAHKAETRTNCYAKYVVYLDMSSRKWRTKTFIVDHNHDLA
Arachis monticola	EVM0044693.1	B04	1.2e-18	DFYSKFGRCHGFGVRKGDYGKDEEGNLIRRRFFCNRAGLRDEKHLNRLDRKRGHRPETRTNCLAKLSIYLDRENSTWKVRKVILDHNHELT
Arachis monticola	EVM0045124.1	A09	1.1e-17	FYNSYSRMKGFATRQGKEVPNKAGEIVRYTFVCNRQEFRDKKWLEVADRKREHKVVTCCGCLAEMRIKQKDGSGKWYVSRFLDNHNHELI
Arachis monticola	EVM0046427.1	B08	1.3e-16	QFYKNYAKVHGFVARCDEKGYDFNGNLNMRQMVCNREGTRRKKYLEMENRKRDHRPITRVMCQARIRFHYDMKLRKWKVTAFEETHNHDLI
Arachis monticola	EVM0046551.1	A09	3.9e-23	FYNAYATSVGFIVRVSKLSRSRIDNSTIGRIFVCNKEGYKMTDKRENVIRQRAETMVGCKAMIMVRKVKSVSWVVTCFEHTH
Arachis monticola	EVM0047095.1	B06	2.9e-20	DYYNEYGRSKGFSVRRSKVGRRTKQGAEGEIIWQIFVCSREGERDGKHMQREDRKMDPRPITRCGCEARIKAHVDDASGQWFVEQFCDNHNHPML
Arachis monticola	EVM0047175.1	B01	7.9e-17	DFYRNYAKVHGFVARLDEKGQDFNGNLNMRQMVCNREGTRRKKYLEMENRKKDHKPITRVMCQANIRFHYDLILQKWRVTKFEETHNHDLI
Arachis monticola	EVM0047673.1	B07	3.2e-18	YIKYARDMGFVVRKRDLSRDEDVNLNRRYYVCNCQGTRDPKHYRLVDRKRNHKPETRIGCKAHCSVYLDKLSMKWRVKTLEEEHNHPMI
Arachis monticola	EVM0048169.1	A05	8.2e-15	RFYKTYAMMHGFAVRLDEVRRDSDGCVIMCQIICNRAGSRKEEVEKERIWDHRPLTRSFCRARIRARIDRKIHKWKVVSLYEEHSHGLV
Arachis monticola	EVM0049103.1	A06	8.2e-16	YVAFAKATGFAVRKGDSVKNEEGNIVQKFFYCNRQGLREMKHYERVDRKRAHKAETRTNCYAKYVVYLDMSSRKWRTKTFIVDHNHDLA
Arachis monticola	EVM0049881.1	B09	6.6e-21	FYNNYSRLKGFASRRGKTVRNTAGEIVRYTFVCNRQGFREKKWLEKVDRKREHKAVTRCGCLAEMRIKRKEGSGRWYVSRFVEEHNHELA
Arachis monticola	EVM0050057.1	A09	3e-21	RFYNEYGRAKGFAIRQGKKIKNSKGEFVRYTYLCNREGFRDKKWLDKSDRKRDHKAVTRCGCLAEMRIKRKAGSGKWYVSRFVDEHNHEAV
Arachis monticola	EVM0051115.1	B08	7e-21	FYNNYSRLKGFASRRGKTVRNTAGEIVRYTFVCNRQGFREKKWLEKVDRKREHKAVTRCGCLAEMRIKRKEGSGRWYVSRFVEEHNHELA
Arachis monticola	EVM0051314.2	B08	1.5e-30	FYNAYATRVGFVIRVSKLSRSRRDGSAIGRALVCNKEGYRMPDKREKIVRQRAETRVGCRAMILVRKVSSGKWVVTKFVKEHTHPLT
Arachis monticola	EVM0051858.1	B05	7.3e-16	DFYRNYARVHGFVARLDEKGQDFNGNLNMRQMLCNREGTHRKKYLEMENRKKDHKPITRVICQAKIRFHYDLILQKWRVTKFEETHNHDII
Arachis monticola	EVM0052270.1	B02	1e-20	FYNNYSRLKGFASRRGKTVRNTAGEIVRYTFVCNRQGFREKKWLEKVDRKREHKAVTRCGCLAEMRIKRKEGSGRWYVSRFVEEHNHELA
Arachis monticola	EVM0052609.1	Unclustered_contig6983_ERROPOS399598	3.2e-18	YVEYAKAAGFAVRKGDSIKDDEGNVVRKFFYCNRQGLREKKHYERADRKRAHKAETRTNCSAKFVVFLDKQSGKWRMKTFVQDHNHDLT
Arachis monticola	EVM0052747.2	B09	6e-26	NFYDEYARQEGFIVRIDKCHRSEIDNRIISRRLTCNKEGFHVRGKNDKVNPYRKPRVSIREGCEAMMMVKVNKCGKWVVTKFVKEHSHPLM
Arachis monticola	EVM0052813.1	B03	5.1e-19	EFYMRFGKCHGFGVRKGDYGKDDDRNVIRRRFFCNRAGLRDEKHYNRLDRKRFHKPETRTNCQAKLSIYLDKESSNWKVWKVILEHNHELV
Arachis monticola	EVM0053046.1	B04	1.1e-21	EYYGNFARKNGFSVRKERSRVSPQLGIYKRDFVCYRSGFAPVKRKANGEQHRDRKSVRCGCDAKMYLSKEVVEGVSQWFVVQFSNIHNHELL
Arachis monticola	EVM0053140.1	B07	1.3e-15	DFYRNYARVHDFVARLDEKGQDFNGNLNMRQMVCNREGTRRKKYLEMENRKKDHKPITRVMCQAXIRFHYDLILQKWRVTKFEETHNHDLI
Arachis monticola	EVM0054281.1	B03	2.1e-17	QFYNAYSCWHGFVMRKDDVVRDNQGRIISRQLVCNKEGWRNMRYLDLDDRSREARSLTRTKCPARLRVKLDYGCRGWKVSCFVESHNHDLT
Arachis monticola	EVM0054654.1	A05	1.6e-16	QFYQNYAKRVGFVTKIRFTRRVGKDKVPKNQMITCNREGKRKSRVSPIEKTNPRTNYNCPARISIRLNKEGLWIISKVCLDHSHPCD
Arachis monticola	EVM0054826.1	A10	4.8e-19	EFYMRFGKCHGFGVRKGDYGKDDDGNVIRRRFFCNRVGLRDEKHYNRLDRKRCHKPETRTNCQAKLSIYLDKESSNWKVQKVILEHNHDLV
Arachis monticola	EVM0055326.1	A09	5e-16	QFYQNYAKRVGFVTKIRFTRRVGRDKVPKNQMITCNREETRKSRVSPIEKTNPKTNYNCPARISIRLNKEGLWVISKVCLDHSHPCN
Arachis monticola	EVM0055394.1	A04	1.1e-19	QFYNAYACWHGFVMRKDDIVRDNKGRIIYRQLICNKEGWRNMRYLDLDDRSREARSLTRTKCPARLRVKHDYGCGRWKVSCFVESHNHDLT
Arachis monticola	EVM0055729.1	A01	1.6e-17	QFYQNYAKRVGFVTKIRFTRRVGKDKVPKNQMITCNREGKRKSRVSPIEKDQPRTNYNCPARISIRFNKEGLWIISKVCLDHSHPCD
Arachis monticola	EVM0056264.1	A04	1.7e-18	EFYNSYAKTRGFSVRKSRSRIVDGKVREKAYVCSCEGYRLEKWNHMKNRVREPKPETRCGCMSKLHVFFDAVIESWVVRDFCDEHNHDLV
Arachis monticola	EVM0056322.3	B10	4.9e-27	SFYQEYARSMGFNTAIQNSRRSKTSREFIDAKFACSRYGTKREYDKSFNRPRARQSKPDSENSTGRRSCSKTDCKASMHVKRKHDGKWVIHSFVKEHNHELLP
Arachis monticola	EVM0057094.1	B02	1.4e-17	FYEEYSRVKGFAIRQGKKLKNKNGDFVHYTYLCNRQGFRDKKWLEKVDRKREHKVVTRCGCPVEMRIKPKGDSGRWFVSRFVEEHDHELLP
Arachis monticola	EVM0057281.1	B03	3.6e-19	KFYNSYAKTRGFSVRKSRSRIVDGKVREKAYVCSREGYRLEKWNHMKNRVRELKPETKCGCMSKLHVFFDVVTESWVVRDFCDEHNHELI
Arachis monticola	EVM0058063.1	A07	1.5e-20	FYNNYSRIKGFATRQGKKVRNIVGDIVRYTFVCNREGFREKKWLEKTDIKREHKVVTRCGCVAEMRIKRKDGCGKWYVSRFIDEHNHELLP
Arachis monticola	EVM0058135.1	A10	2.9e-20	LYEEYSRVRGFGIRQGKKIRNKKGEFVQFTYLCNREGFRDKKWLQMHHRKRELKVVTRCGCPAEMRIKSRDSTGKWYVSRFVDNHNHDLLP
Arachis monticola	EVM0058252.1	A09	6.6e-17	YGRIKGFSIRRLKVGRCKKAGSEGDIIWQIFVCSRQGERDAKHVHRNDRKMDPRQVTRCGCNARIKVHVHSRNGRWYVDFFSDEHNHDML
Arachis monticola	EVM0058290.1	A09	8e-22	RFYNEYGQARGFSIRQGKKIKNSKGEFVRYTYLCNREGFRDKKWLEKTDRKREHKVVTRCGCLAEMRIKRKAESGKWYVSRFVDEHNHEAV
Arachis monticola	EVM0058687.1	A08_contig641_ERROPOS75288	1.6e-32	FYNSYARRXGFSTRVSSSRRSRRDGAIIQRQFVCAKEGFRNLNEKRTKDREIKRPRTITRVGCKAALSVKMHDSGKWIVSGFVREHNHELVP
Arachis monticola	EVM0059738.1	B05	9.4e-19	FYEEYSRAKGFAMRQGKKLKNRNGDFVRYTYLCNRQGFRDKKWLEKVDRKREHKVVTRCGCPVEMRIKPKGDSGRWFVSFFVEEHNHELLP
Arachis monticola	EVM0060708.2	B02_contig2602	6e-23	DFYVSYAKCVGFSVRKGDVARDDDGKLIRRRFVCNRQGLRDKKHYMRIDRKRDQKPETRTNCHAMLSIYLDNHTSTWRVRTFEKGHNHELA
Arachis monticola	EVM0062190.1	B08	3.6e-21	HFYEQYSRGKGFATRVGKKLRNKNGDIVRYTYLCNREGFRQKKWLELQGRKREHKVVMRCGCMAEMRIKQNGQMGKWYVSRFVDDHNHELLP
Arachis monticola	EVM0062379.2	B04	2.6e-18	EYYSEFAKRCGFSIRRHRTEGKDGVGKGLTRRYFVCHRAGNTPVKTSTESKPQRNRKSSRCGCQAYMRISKTTEFGSPEWRVTGFANHHNHELL
Arachis monticola	EVM0062446.1	A04	3.2e-19	HFYEQYSRAKGFAMRQGKKMKNRKGEIVRYTYLCNREGLRHRKWLQMQDRKREHKVVTRCGCQAEMRIKRKANSTSWYVCHFVDEHNHDLLP
Arachis monticola	EVM0062586.1	A05	6.1e-18	DFYNEYGRIKGFSIRRSKVGRCKKAGSEGNIIWQIFVCSRQGERDAKHVHRNDRKMDPRPVTRCGCNARIKVHVDSRNERWYVDFFSDEHNXDM
Arachis monticola	EVM0062732.1	B06	1.3e-16	EFYAKYARCYRFVSRKDLKTVDANGNINTRQLVCNKAGERHWKHLKRDNRQREHRAITRVNCRARIRFIRHYRTGKWKVSVFESEHNHPLC
Arachis monticola	EVM0063036.1	B06	7.3e-29	FYNAYATSVGFIVRVSKLSRSRIDNSAIGRIFVCNKEGYRMTDKRENVIRQRAETRVGCKAMIMVRKIRSGSWVVTRFVKEHRHPLV
Arachis monticola	EVM0063162.1	B07	2.1e-20	QFYNAYSCWHGFVMRKDDVVRDNQGRIISRQLVCNKEGWRNMRYLDLDNRSREARSLTRTKCPARLRVKLDYGCGRWKVSSFVESHNHDLT
Arachis monticola	EVM0063474.1	B03	9.1e-29	FYNAYATSVGFIVRVSKLSRSRIDNSAIGRIFVCNKEGYRMTDKRENVIRQRAETRVGCKAMIMVRKVKSGSWVVTRFVKEHTHPL
Arachis monticola	EVM0064137.1	B09	1.2e-26	FYNAYATSVGFIVRVSKARSRIDNSAIGRIFVCNKEGYRMTGKRENVLRQRAETRVGCKAMIMVRKAKSGSWVVTHFVKEHTHPL
Arachis monticola	EVM0064247.1	B10	1.1e-15	NYYNEYGRIKGFSVRRSKVGRRIKQGADGKIIWQIFVCSREGERDRKHMQREDRKKDPRPITRCGCEARIKAHVDDASGRWFVEQF
Arachis monticola	EVM0064719.1	Unclustered_contig8417_ERROPOS239801	3.2e-18	YVEYAKAAGFAVRKGDSIKDDEGNVVRKFFYCNRQGLREKKHYERADRKRAHKAETRTNCSAKFVVFLDKQSGKWRMKTFVQDHNHDLT
Arachis monticola	EVM0066113.1	B06	3.2e-19	FYNNYSRLKGFASRRGKTVRNTAGEIVRYTFVCNRQGFREKKWLDKVDRKREHKVVTRCGCXAEXRIKXKEGSGRWYVSRFVEDHNHELA
Arachis monticola	EVM0066445.1	B01	1.9e-19	FYSLYAKMNGFTVRKNKIWRNVRNEVTQQEFVCFRHRFRGIGSVNDGKRQKREPKAETRCGCEAEMRVHVHSDSGRWIISYFQDVHNHELL
Arachis monticola	EVM0067192.1	B08	4.8e-15	EFYNRYARTRGFSAWKNRSRKSRAGALKLKNFVCHREGFRLQNNYGIGNLKRKPTPETRCGCSAMMEIRVDAPSGRWYNLVEFIQHFN
Arachis monticola	EVM0067896.1	B10	9e-15	YGKYARDMGFTIRKRDLSRDEDGNLNRRYYVFNRQGTRDPKHYRLVDGKRNYKPETRTGYKARCSVYLDKLSMKWRVKTLEEEHNHPMI
Arachis monticola	EVM0068346.1	A04	9.8e-20	FYNNYSRLKGFASRRGKTVRNTAGEIVRYTFICNRQGFREKKWLEKVDRKREHKTVTRCGCLAEMRIKRKEGSGRWYVSCFVEEHNHELA
Arachis monticola	EVM0068450.1	A05	5.7e-17	YKEFAWTRGFGVCKGDVGRVDGVLVRRDIFCHRQGTRSDKHYDRPERVREERLESRTDCKAKLKIYYDVHDNVWRVRKIIDEHNHDMA
Arachis monticola	EVM0068591.1	A02	1.1e-21	RFYEQYSRGKGFAMRVGKKLRNKNGDIVRYTYLCNREGFRQKKWVELEGRKREHKVVTRCGCMAEMHIKQNGQMGKWYVSRFVDDHNHELLP
Arachis monticola	EVM0068755.1	A04	6e-26	NFYDEYARQEGFIVRIDKCHRSEIDNRIISRRLTCNKEGFHVRGKNDKVNPYRKPRVSIREGCEAMMMVKVNKCGKWVVTKFVKEHSHPLM
Arachis monticola	EVM0069097.1	A08	5.3e-22	EFYNRYARTRGFSARKNRTRKSRAGALKLKNFVCHREGFRPPNNYGIGNLKRKPTPETRCGCSAMMEIRVDAPSGRWFISYFSDEHNHPLL
Arachis monticola	EVM0069875.1	A05	1.4e-19	QFYNAYSCWHGFVMRKDDVVKDNQGRIISRQLVCNKEGWRNMRYLDMDDRSRESRSLTRTKCPARLRVKLDYSCGRWKVSCFVESHNHDLT
Arachis monticola	EVM0070564.1	A06	9.3e-17	YKEFARMKGFGVRKGNVGRVDGVLVRRDFFCRRQGTRHPKHYDRPERVREERLESRTDCKAKLKIYYDVQRSVWKVRTIFDKHNHELA
Arachis monticola	EVM0070652.1	B02	3.3e-17	YKEFARFRGFGVRKGDVARVNGVLVRRDFFCHRQGTRHPKHYDRPERVREERLESRTDCKAKLKIYYDVQHSVWKVRTIMDEHNHELA
Arachis monticola	EVM0071799.1	A05	2.1e-19	EFYAKYAKCYGFVSRKDLKTVDANGNINTRQLVCNKAGERHWKHIKRDNRQRKHRAITRVNCKARIRFIRHYRTGKWKVSVFESEHNHPLC
Arachis monticola	EVM0072082.1	A04	3.9e-18	EFYCSFAKQCGFSIRRHRTRGKDGVGRGVTRRDFTCHRGGYPQVKPSDDGKMQRNRKSSRCGCQAYLRIVKKSDFDVPEWRVTGFSNVHNHELL
Arachis monticola	EVM0072434.1	A04	1.4e-19	SFYNLYAKMNGFSARKSRIRRNVNNDVTQQAFVCFRQGFRDLCSDNDAARCKREPKPTTRCGCGAEMRVHIHEETGRWIVRYFQEKHNHEML
Arachis monticola	EVM0072728.1	B02	1.4e-18	QFYNAYSCWHGFVMKKDDVVRDNQGRIISRQLVCNKEGWRNMRYLDMDDRSREARSLTRTKCPARLRIKLDYGCGRWKVSCFVESHNHDLT
Arachis monticola	EVM0073604.1	Unclustered_contig5898_ERROPOS1550194	9.6e-19	QYSRAKGFAMRQGKKMKNRKGEIIRYTYLCNREGFRHRKWLQFQDRKREHKVVTRCGCQAEMRIKQKADSTSWYVYRFVDEHNHDLLP
Arachis monticola	EVM0074209.1	B01	3.9e-18	RFYKTYAMMHGFAVRLDEVRRDSDGSVIMRQIVCNQAGSRKEEVEKDERIKDHRPLTRSCCRARIRARLDTKIQKWKVVSFYEEHSHELV
Arachis monticola	EVM0074558.1	B09	1.1e-15	NYYNEYGRIKGFSVRRSKVGRRIKQGADGKIIWQIFVCSREGERDRKHMQREDRKKDPRPITRCGCEARIKAHVDDASGRWFVEQF
Glycine max	KRG89465	20	2.2e-23	NFYNIYAKEQGFGIRVSNSWFRLKKKERYRAKLSCSSAGFKKKSEANNPRPETRTGCPAMIVIRMVESNRWRIVEVELQHNHQVS
Glycine max	KRG91081	20	1.1e-28	SFYQEYAKSMGFTTSIKNSRRSKKTKEFIDAKFACSRYGVTPESDSGSSRRPSVKKTDCKACMHVKRKPDGKWIIHEFIKEHNHELVP
Glycine max	KRG91451	20	4.3e-16	RFYNKYARLLGFNVRKDWINRSKVHGQVVSRKFTCSQEGWKDKRDANVKKHRKETRSGCLAHMIVNRQPDGKYQ
Glycine max	KRG99269	18	3.8e-17	FYYWYARINGFSLRKSKVVKNCKGEKTQQTFLCSRQGVREDKGLTNETRKCELINDTRCECNAKFVVHVMKNYRRWEVKEFSDEHNHKLLP
Glycine max	KRG99562	18	7.1e-28	KFYVDYARRVGFVVRIMQRRRSGIDGRTLARRLGCNKQGFSPNNKGILGPEKKPRPSAREGCKATILVKFEKSGKWIVTRFVKDHNHPLI
Glycine max	KRH09620	15	8.5e-21	FYNWYAKEQGFGVRVTNTWYRKTKERYRAKLSCSSAGFKKRTEANRPRPETRTGCPAMIKFRLMDSTRWRIIEVELDHNHLIN
Glycine max	KRH10126	15	5.3e-29	FYNAYAKRVGFIIRVSKLSRSRRDGTAIGRALVCNREGYRMPDKREKIVRQRAETRVGCRAMILVRKVSSGKWVITKFIMEHTHPLT
Glycine max	KRH10133	15	5.2e-25	EFYIAYGRRIGFTVRIHHNRRSRVNNQVIGQDFVCSKEGFRAKKYLHRKDRVLPPPPATREGCQAMIRLALRDRGKWVVTKFVKEHTHKLM
Glycine max	KRH10177	15	1.3e-28	FYKEYAKSAGFGTAKLSSRRSRASKEFIDAKFSCIRYGNKQQSDDAINPRPSPKIGCKASMHVKRRLDGKWYVYSFVKEHNHELLP
Glycine max	KRH11338	15	2.1e-40	KFYTSYANRTGFKVRIGQLYRSRTDGSVSSRRFVCSKEGHQLSSRTDCPAFIRVQINGSGKWVVDHFHKDHNHNL
Glycine max	KRH11711	15	1.6e-24	NYYNTYAKDIGFAIRVKSSWTKRNSKEKRGAVLCCNCEGFKTTKEANSHRKETRTGCLAMIRLRLVDSNRWRVDEVKLDHNHSFD
Glycine max	KRH11995	15	5.9e-17	EFYCSFAKQCGFSIRRHRTRGKDGVGRGVTRRDFTCHCGGYPQIKPSDDGKVQRNRKSSRCGCQAYMRIVKRSDFDVPEWRVTGFRNIHNHELL
Glycine max	KRH14000	14	1.4e-33	FYNSYARRVGFSTRVSSSRRSRRDGAIIQRQFVCAKEGFRNLNEKRTKDREIKRPRTITRVGCKASLSVKMQDSGKWIVSGFVREHNHELVP
Glycine max	KRH20942	13	1.8e-40	KYYTSYANRTGFKVRIGQLYRSRTDGSVSSRRFVCSKEGHQLSSRTDCPAFIRVQLNGSGKWVVDHFHKDHNHHL
Glycine max	KRH23158	13	2.1e-29	FYKEYAKSAGFGTAKLSSRRSRASKEFIDAKFSCIRYGNKQQSDDAINPRPSPKIGCKASMHVKRRQDGKWYVYSFVKEHNHELLP
Glycine max	KRH23208	13	6.5e-25	EFYIAYGRRVGFTVRIHHNRRSRVNNQVIGQDFVCSKEGFRAKKYVHRRDRVLPPPPATREGCQAMIRLALRDGGKWVVTKFVKEHTHKLM
Glycine max	KRH24623	12	9.6e-30	FYNAYATDVGFIVRVSKLSRSRRDGTAIGRTLVCNKEGFRMADKREKIVRQRAETRVGCRAMIMVRKLSSGKWVIAKFVKEHTHPLT
Glycine max	KRH28967	11	5.8e-34	FYNSYARRVGFSTRVSMSRRSRRDGSIIQRSFVCAKEGFRVEREKHLVDGRVKRPRAETRVGCKAMLVVKIQDSGRWVVSSFLKEHNHELVP
Glycine max	KRH29623	11	5.2e-30	FYNAYATEVGFIVRVSKLSRSRRDGTAIGRTLVCNKEGFRMADKREKIVRQRAETRVGCRAMIMVRKLSSGKWVVAKFVKEHTHPLT
Glycine max	KRH30186	11	2.4e-17	QFYCWYAKMSGFSVRKSHIVRNSFMETLQQTFVCSCTGYRKVTTSDTRIQKEKKESRCGCEAMFRVHVHFSTDRWYVTCWNFEHNHVLL
Glycine max	KRH31628	10	2.2e-18	EFYSEFAKRSGFSIRRHRTEGKDGVGKGLTRRYFVCHRAGNTPVKTSTESKPQRNRKSSRCGCQAYMRISKTTEFGAPEWRVTGFANHHNHELL
Glycine max	KRH33417	10	3.5e-17	QFYCWYAKMSGFSVRKSHIVRNSFMETLQQTFVCSCAGYRKVTTSNTRIRKEKKESRCGCEAMFRVHVHFSMDRWYVTCWNFEHNHVLL
Glycine max	KRH35363	10	7.1e-24	QFYNKYARLLGFNVRKDWINRSKVHGQVVSRKFTCSKEGYRRKDKRDANVKKHRKETRSGCLAHMIVTRQPDGKYQVTHFEAQHNHD
Glycine max	KRH35694	10	1.1e-28	SFYQEYAKSMGFTTSIKNSRRSKKTKEFIDAKFACSRYGVTPESDSGSSRRPSVKKTDCKACMHVKRKPDGKWIIHEFIKEHNHELLP
Glycine max	KRH36399	9	2.1e-25	SYYQTYAKSVGFSAIIKASRRSRISGNFIDAKFACTRYGTPPNPQKPKPKRARTSPKTDCKASMHVKRTPHGTWIISSFIKHHNHQT
Glycine max	KRH36585	9	2.8e-22	EYYGNFARKNGFSIRKERSRISPQLGIYKRDFVCYRSGFAPVKKKPNGEHHRDRKSVRCGCDAKMYLSKEVVEGVSQWFVVQFSNVHNHELL
Glycine max	KRH36709	9	1.6e-20	NYYICYAKEVGFRVRVKNSWFKRNSREKYGAVLCCSSQGFKRIKVVNHLRKETRTGCPAMIRMRLVESQRWRVLEVTLEHNHML
Glycine max	KRH37027	9	1.4e-17	EFYCSFAKQCGFSIRRHRTRGKDGVGRGVTRRDFTCHRGGYPQIKPSDDGKVQRNRKSSRCGCQAYMRIVKRSDFDVPEWRVTGFRNIHNHELL
Glycine max	KRH46568	8	4.9e-18	IMQRRRFGIDGRTLARRLGCNKQGFSPNNMGILGPEKKLRPSAREGCKATILVKLEKSGKWVVTRFVKDHNHPLI
Glycine max	KRH51364	6	3.5e-24	SFYREYARSVGFGITIKASRRSKKSGKFIDIKIACSRFGSKRESGTVVNPRPCKKTGCKAGIHIKKKQDGNWIIYNFVKEHNHGIC
Glycine max	KRH56270	6	1.1e-26	SFYQEYARSMGFNTAIQNSRRSKTSREFIDAKFACSRYGTKREYDKSFNRPRARQNKQDSENSTGRRSCSKTDCKASMHVKRRSDGKWVIHSFVKEHNHELLP
Glycine max	KRH56435	6	2.6e-28	FYDEYARRLGFVMRVMSCRRSERDGRILARRLGCNKEGYCVSIRGKFSSVRKPRASTREGCKAMIHIKYNKSGKWVITKFVKDHNHPLV
Glycine max	KRH57608	5	8.8e-49	YSEYAVLNGFSIRKDFVNKSRINGAVVSRRYTCHRQGYRPSKNGTYLRKLKQETRTGCLAHMTISRQPNGKFCVINFETEHNHELV
Glycine max	KRH62478	4	1.4e-28	FYDEYARRLGFVMRVMSCRRSERDGRILARRLGCNKEGYCVSIRGKFASVRKPRASTREGCKAMIHIKYDKSGKWVITKFVKDHNHPLV
Glycine max	KRH62690	4	1.1e-26	SFYQEYARSMGFNTAIQNSRRSKTSREFIDAKFACSRYGTKREYDKSFNRPRARQNKQDSENSTGRRSCSKTDCKASMHVKRRSDGKWVIHSFVKEHNHELLP
Glycine max	KRH74119	1	1.1e-33	FYNSYARRVGFSTRVSSSRRSRRDGAIIQRQFVCAKEGFRNLNEKRTKDREIKRPRTITRVGCKASLSVKMQDSGKWIVSGFVREHNHELVP

## Sheet: Supplementary table 2
Supplementary table 2: Summary of cis- acting elements identified in PlantCARE database.
Gene locus	cis- acting elements	Sequence	Start	End	Length	Strand	Plant species	Functional annotation
Ahy_A01g000062	AE-box	AGAAACTT	703	711	8	+	Arabidopsis thaliana	part of a module for light response
Ahy_A01g000062	GT1-motif	GGTTAA	655	661	6	-	Arabidopsis thaliana	light responsive element
Ahy_A01g000062	GATA-motif	AAGATAAGATT	18	28	10	+	Arabidopsis thaliana	part of a light responsive element
Ahy_A01g000062	GATA-motif	GATAGGG	1186	1193	7	+	Pisum sativum	part of a light responsive element
Ahy_A01g000062	chs-CMA1a	TTACTTAA	974	982	8	+	Daucus carota	part of a light responsive element
Ahy_A01g000062	TCT-motif	TCTTAC	1194	1200	6	-	Arabidopsis thaliana	part of a light responsive element
Ahy_A01g000062	TCT-motif	TCTTAC	1490	1496	6	-	Arabidopsis thaliana	part of a light responsive element
Ahy_A01g000062	Box 4	ATTAAT	26	32	6	+	Petroselinum crispum	part of a conserved DNA module involved in light responsiveness
Ahy_A01g000062	Box 4	ATTAAT	30	36	6	+	Petroselinum crispum	part of a conserved DNA module involved in light responsiveness
Ahy_A01g000238	Box 4	ATTAAT	893	899	6	-	Petroselinum crispum	part of a conserved DNA module involved in light responsiveness
Ahy_A01g000238	GT1-motif	GGTTAAT	841	848	7	+	Avena sativa	light responsive element
Ahy_A01g000238	AE-box	AGAAACAA	340	348	8	-	Arabidopsis thaliana	part of a module for light response
Ahy_A01g000238	I-box	cCATATCCAAT	1389	1399	10	-	Flaveria trinervia	part of a light responsive element
Ahy_A01g000238	G-box	CACGAC	1161	1167	6	+	Zea mays	cis-acting regulatory element involved in light responsiveness
Ahy_A01g000238	G-box	CACGTG	1230	1236	6	-	Arabidopsis thaliana	cis-acting regulatory element involved in light responsiveness
Ahy_A01g000238	G-box	CACGTC	1458	1464	6	-	Zea mays	cis-acting regulatory element involved in light responsiveness
Ahy_A01g000238	G-Box	CACGTG	1230	1236	6	-	Pisum sativum	cis-acting regulatory element involved in light responsiveness
Ahy_A01g000238	ACE	GACACGTATG	767	776	9	+	Petroselinum crispum	cis-acting element involved in light responsiveness
Ahy_A01g000238	Sp1	GGGCGG	1341	1347	6	+	Oryza sativa	light responsive element
Ahy_A01g000712	Box 4	ATTAAT	283	289	6	+	Petroselinum crispum	part of a conserved DNA module involved in light responsiveness
Ahy_A01g000712	GT1-motif	GGTTAA	1391	1397	6	+	Arabidopsis thaliana	light responsive element
Ahy_A01g000712	AT1-motif	AATTATTTTTTATT	503	516	13	-	Solanum tuberosum	part of a light responsive module
Ahy_A01g000712	MRE	AACCTAA	1388	1395	7	-	Petroselinum crispum	MYB binding site involved in light responsiveness
Ahy_A01g000712	3-AF1 binding site	TAAGAGAGGAA	881	891	10	-	Solanum tuberosum	light responsive element
Ahy_A01g000712	TCT-motif	TCTTAC	773	779	6	+	Arabidopsis thaliana	part of a light responsive element
Ahy_A01g000712	GATA-motif	GATAGGA	857	864	7	-	Arabidopsis thaliana	part of a light responsive element
Ahy_A01g001188	Box 4	ATTAAT	518	524	6	+	Petroselinum crispum	part of a conserved DNA module involved in light responsiveness
Ahy_A01g001188	Box 4	ATTAAT	581	587	6	+	Petroselinum crispum	part of a conserved DNA module involved in light responsiveness
Ahy_A01g001188	GATA-motif	GATAGGA	409	416	7	+	Arabidopsis thaliana	part of a light responsive element
Ahy_A01g001188	TCCC-motif	TCTCCCT	126	133	7	-	Spinacia oleracea	part of a light responsive element
Ahy_A01g001188	MRE	AACCTAA	1351	1358	7	+	Petroselinum crispum	MYB binding site involved in light responsiveness
Ahy_A01g001188	I-box	gGATAAGGTG	26	35	9	+	Zea mays	part of a light responsive element
Ahy_A01g001188	I-box	atGATAAGGTC	233	243	10	+	Helianthus annuus	part of a light responsive element
Ahy_A01g001188	GT1-motif	GGTTAA	26	32	6	+	Arabidopsis thaliana	light responsive element
Ahy_A01g001188	GT1-motif	GGTTAA	1204	1210	6	-	Arabidopsis thaliana	light responsive element
Ahy_A01g001188	GT1-motif	GGTTAA	1492	1498	6	+	Arabidopsis thaliana	light responsive element
Ahy_A01g001502	Box 4	ATTAAT	21	27	6	+	Petroselinum crispum	part of a conserved DNA module involved in light responsiveness
Ahy_A01g001502	Box 4	ATTAAT	230	236	6	+	Petroselinum crispum	part of a conserved DNA module involved in light responsiveness
Ahy_A01g001502	Box 4	ATTAAT	246	252	6	+	Petroselinum crispum	part of a conserved DNA module involved in light responsiveness
Ahy_A01g001502	Box 4	ATTAAT	540	546	6	+	Petroselinum crispum	part of a conserved DNA module involved in light responsiveness
Ahy_A01g001502	Box 4	ATTAAT	603	609	6	+	Petroselinum crispum	part of a conserved DNA module involved in light responsiveness
Ahy_A01g001502	Box 4	ATTAAT	1204	1210	6	-	Petroselinum crispum	part of a conserved DNA module involved in light responsiveness
Ahy_A01g001502	GT1-motif	GGTTAA	1492	1498	6	+	Arabidopsis thaliana	light responsive element
Ahy_A01g001502	I-box	cCATATCCAAT	1389	1399	10	-	Flaveria trinervia	part of a light responsive element
Ahy_A01g001502	MRE	AACCTAA	1351	1358	7	+	Petroselinum crispum	MYB binding site involved in light responsiveness
Ahy_A01g001635	chs-CMA2a	TCACTTGA	1261	1269	8	+	Petroselinum crispum	part of a light responsive element
Ahy_A01g001635	GA-motif	ATAGATAA	685	693	8	-	Arabidopsis thaliana	part of a light responsive element
Ahy_A01g001635	ACE	CTAACGTATT	424	433	9	+	Petroselinum crispum	cis-acting element involved in light responsiveness
Ahy_A01g001635	TCT-motif	TCTTAC	503	509	6	-	Arabidopsis thaliana	part of a light responsive element
Ahy_A01g001635	ATCT-motif	AATCTAATCC	177	186	9	-	Pisum sativum	part of a conserved DNA module involved in light responsiveness
Ahy_A01g001635	AE-box	AGAAACTT	565	573	8	-	Arabidopsis thaliana	part of a module for light response
Ahy_A01g001635	Box 4	ATTAAT	5	11	6	+	Petroselinum crispum	part of a conserved DNA module involved in light responsiveness
Ahy_A01g002172	Box 4	ATTAAT	218	224	6	+	Petroselinum crispum	part of a conserved DNA module involved in light responsiveness
Ahy_A01g002172	Box 4	ATTAAT	322	328	6	+	Petroselinum crispum	part of a conserved DNA module involved in light responsiveness
Ahy_A01g002172	Box 4	ATTAAT	339	345	6	+	Petroselinum crispum	part of a conserved DNA module involved in light responsiveness
Ahy_A01g002172	Box 4	ATTAAT	501	507	6	+	Petroselinum crispum	part of a conserved DNA module involved in light responsiveness
Ahy_A01g002172	Box 4	ATTAAT	589	595	6	+	Petroselinum crispum	part of a conserved DNA module involved in light responsiveness
Ahy_A01g002172	Box 4	ATTAAT	640	646	6	+	Petroselinum crispum	part of a conserved DNA module involved in light responsiveness
Ahy_A01g002172	TCCC-motif	TCTCCCT	1103	1110	7	+	Spinacia oleracea	part of a light responsive element
Ahy_A01g002172	TCT-motif	TCTTAC	202	208	6	+	Arabidopsis thaliana	part of a light responsive element
Ahy_A01g002172	GA-motif	ATAGATAA	876	884	8	-	Arabidopsis thaliana	part of a light responsive element
Ahy_A01g002172	G-Box	CACGTG	1077	1083	6	-	Pisum sativum	cis-acting regulatory element involved in light responsiveness
Ahy_A01g002172	G-box	CACGTG	1077	1083	6	-	Arabidopsis thaliana	cis-acting regulatory element involved in light responsiveness
Ahy_A01g002172	MRE	AACCTAA	1262	1269	7	-	Petroselinum crispum	MYB binding site involved in light responsiveness
Ahy_A01g002172	MRE	AACCTAA	1367	1374	7	-	Petroselinum crispum	MYB binding site involved in light responsiveness
Ahy_A01g002172	GT1-motif	GGTTAA	1370	1376	6	+	Arabidopsis thaliana	light responsive element
Ahy_A01g002172	GT1-motif	GGTTAA	1492	1498	6	+	Arabidopsis thaliana	light responsive element
Ahy_A01g002850A	Box 4	ATTAAT	116	122	6	+	Petroselinum crispum	part of a conserved DNA module involved in light responsiveness
Ahy_A01g002850A	ATCT-motif	AATCTAATCC	592	601	9	-	Pisum sativum	part of a conserved DNA module involved in light responsiveness
Ahy_A01g003395	G-Box	CACGTT	1131	1137	6	+	Pisum sativum	cis-acting regulatory element involved in light responsiveness
Ahy_A01g003395	MRE	AACCTAA	718	725	7	-	Petroselinum crispum	MYB binding site involved in light responsiveness
Ahy_A01g003395	G-box	GCCACGTGGA	67	76	9	-	Arabidopsis thaliana	cis-acting regulatory element involved in light responsiveness
Ahy_A01g003395	G-box	TAAACGTG	1131	1139	8	-	Brassica oleracea	cis-acting regulatory element involved in light responsiveness
Ahy_A01g003395	G-box	CCACGTAA	1166	1174	8	-	Brassica napus	cis-acting regulatory element involved in light responsiveness
Ahy_A01g003395	G-box	TACGTG	1167	1173	6	+	Arabidopsis thaliana	cis-acting regulatory element involved in light responsiveness
Ahy_A01g003395	I-box	cCATATCCAAT	383	393	10	-	Flaveria trinervia	part of a light responsive element
Ahy_A01g003395	GT1-motif	GGTTAA	728	734	6	+	Arabidopsis thaliana	light responsive element
Ahy_A01g003395	TCT-motif	TCTTAC	1403	1409	6	-	Arabidopsis thaliana	part of a light responsive element
Ahy_A01g003395	Box 4	ATTAAT	744	750	6	+	Petroselinum crispum	part of a conserved DNA module involved in light responsiveness
Ahy_A01g003600	LAMP-element	CTTTATCA	1106	1114	8	+	Pisum sativum	part of a light responsive element
Ahy_A01g003600	G-box	TACGTG	312	318	6	+	Arabidopsis thaliana	cis-acting regulatory element involved in light responsiveness
Ahy_A01g003600	G-Box	CACGTT	694	700	6	+	Pisum sativum	cis-acting regulatory element involved in light responsiveness
Ahy_A01g003600	Gap-box	CAAATGAA(A/G)A	570	579	9	+	Arabidopsis thaliana	part of a light responsive element
Ahy_A01g003600	GA-motif	ATAGATAA	101	109	8	-	Arabidopsis thaliana	part of a light responsive element
Ahy_A01g003600	Box 4	ATTAAT	684	690	6	+	Petroselinum crispum	part of a conserved DNA module involved in light responsiveness
Ahy_A01g003600	Box 4	ATTAAT	1120	1126	6	-	Petroselinum crispum	part of a conserved DNA module involved in light responsiveness
Ahy_A01g003741	AE-box	AGAAACAA	1209	1217	8	-	Arabidopsis thaliana	part of a module for light response
Ahy_A01g003741	GT1-motif	GGTTAA	482	488	6	+	Arabidopsis thaliana	light responsive element
Ahy_A01g003741	TCT-motif	TCTTAC	306	312	6	+	Arabidopsis thaliana	part of a light responsive element
Ahy_A01g003741	GA-motif	ATAGATAA	312	320	8	-	Arabidopsis thaliana	part of a light responsive element
Ahy_A01g004900	G-Box	CACGTT	759	765	6	+	Pisum sativum	cis-acting regulatory element involved in light responsiveness
Ahy_A01g004900	MRE	AACCTAA	1259	1266	7	-	Petroselinum crispum	MYB binding site involved in light responsiveness
Ahy_A01g004900	MRE	AACCTAA	1365	1372	7	-	Petroselinum crispum	MYB binding site involved in light responsiveness
Ahy_A01g004900	MRE	AACCTAA	1415	1422	7	-	Petroselinum crispum	MYB binding site involved in light responsiveness
Ahy_A01g004900	GT1-motif	GGTTAA	1368	1374	6	+	Arabidopsis thaliana	light responsive element
Ahy_A01g004900	AE-box	AGAAACAA	18	26	8	+	Arabidopsis thaliana	part of a module for light response
Ahy_A01g004900	Box II	ACACGTTGT	758	767	9	+	Sinapis alba	part of a light responsive element
Ahy_A01g004900	TCT-motif	TCTTAC	259	265	6	+	Arabidopsis thaliana	part of a light responsive element
Ahy_A01g004900	3-AF1 binding site	TAAGAGAGGAA	95	105	10	+	Solanum tuberosum	light responsive element
Ahy_A01g004900	Box 4	ATTAAT	483	489	6	+	Petroselinum crispum	part of a conserved DNA module involved in light responsiveness
Ahy_A01g004900	Box 4	ATTAAT	1271	1277	6	-	Petroselinum crispum	part of a conserved DNA module involved in light responsiveness
Ahy_A02g006134	TCCC-motif	TCTCCCT	1201	1208	7	+	Spinacia oleracea	part of a light responsive element
Ahy_A02g006134	chs-CMA2a	TCACTTGA	1183	1191	8	+	Petroselinum crispum	part of a light responsive element
Ahy_A02g006134	Sp1	GGGCGG	596	602	6	+	Oryza sativa	light responsive element
Ahy_A02g006134	G-box	CACGAC	1453	1459	6	+	Zea mays	cis-acting regulatory element involved in light responsiveness
Ahy_A02g006134	G-Box	CACGTT	177	183	6	+	Pisum sativum	cis-acting regulatory element involved in light responsiveness
Ahy_A02g006134	GT1-motif	GGTTAA	361	367	6	+	Arabidopsis thaliana	light responsive element
Ahy_A02g006134	GT1-motif	GGTTAA	792	798	6	+	Arabidopsis thaliana	light responsive element
Ahy_A02g006134	GT1-motif	GCGGTAATT	1271	1280	9	-	Oryza sativa	light responsive element
Ahy_A02g006134	AT1-motif	AATTATTTTTTATT	100	113	13	-	Solanum tuberosum	part of a light responsive module
Ahy_A02g006134	Box 4	ATTAAT	55	61	6	+	Petroselinum crispum	part of a conserved DNA module involved in light responsiveness
Ahy_A02g006134	Box 4	ATTAAT	97	103	6	+	Petroselinum crispum	part of a conserved DNA module involved in light responsiveness
Ahy_A02g006742	Box 4	ATTAAT	893	899	6	-	Petroselinum crispum	part of a conserved DNA module involved in light responsiveness
Ahy_A02g006742	Box 4	ATTAAT	922	928	6	-	Petroselinum crispum	part of a conserved DNA module involved in light responsiveness
Ahy_A02g006742	Box 4	ATTAAT	996	1002	6	-	Petroselinum crispum	part of a conserved DNA module involved in light responsiveness
Ahy_A02g006742	Box 4	ATTAAT	1087	1093	6	-	Petroselinum crispum	part of a conserved DNA module involved in light responsiveness
Ahy_A02g006742	Box 4	ATTAAT	1091	1097	6	-	Petroselinum crispum	part of a conserved DNA module involved in light responsiveness
Ahy_A02g006742	Box 4	ATTAAT	1150	1156	6	-	Petroselinum crispum	part of a conserved DNA module involved in light responsiveness
Ahy_A02g006742	Box 4	ATTAAT	1366	1372	6	-	Petroselinum crispum	part of a conserved DNA module involved in light responsiveness
Ahy_A02g006742	AT1-motif	AATTATTTTTTATT	572	585	13	+	Solanum tuberosum	part of a light responsive module
Ahy_A02g006742	GATA-motif	AAGATAAGATT	49	59	10	-	Arabidopsis thaliana	part of a light responsive element
Ahy_A02g006742	GATA-motif	AAGATAAGATT	109	120	11	-	Arabidopsis thaliana	part of a light responsive element
Ahy_A02g006796	Box 4	ATTAAT	985	991	6	-	Petroselinum crispum	part of a conserved DNA module involved in light responsiveness
Ahy_A02g006796	Box 4	ATTAAT	1219	1225	6	-	Petroselinum crispum	part of a conserved DNA module involved in light responsiveness
Ahy_A02g006796	Box 4	ATTAAT	1229	1235	6	-	Petroselinum crispum	part of a conserved DNA module involved in light responsiveness
Ahy_A02g006796	Box 4	ATTAAT	1309	1315	6	-	Petroselinum crispum	part of a conserved DNA module involved in light responsiveness
Ahy_A02g006796	GATA-motif	AAGATAAGATT	1312	1322	10	-	Arabidopsis thaliana	part of a light responsive element
Ahy_A02g006796	chs-CMA1a	TTACTTAA	1238	1246	8	+	Daucus carota	part of a light responsive element
Ahy_A02g006796	MRE	AACCTAA	725	732	7	-	Petroselinum crispum	MYB binding site involved in light responsiveness
Ahy_A02g006796	G-box	CACGAC	221	227	6	-	Zea mays	cis-acting regulatory element involved in light responsiveness
Ahy_A02g007616	Box 4	ATTAAT	205	211	6	+	Petroselinum crispum	part of a conserved DNA module involved in light responsiveness
Ahy_A02g007616	Box 4	ATTAAT	348	354	6	+	Petroselinum crispum	part of a conserved DNA module involved in light responsiveness
Ahy_A02g007616	Box 4	ATTAAT	967	973	6	-	Petroselinum crispum	part of a conserved DNA module involved in light responsiveness
Ahy_A02g007616	TCT-motif	TCTTAC	566	572	6	+	Arabidopsis thaliana	part of a light responsive element
Ahy_A02g007616	ACE	CTAACGTATT	136	145	9	+	Petroselinum crispum	cis-acting element involved in light responsiveness
Ahy_A02g007616	GATA-motif	GATAGGG	396	403	7	-	Pisum sativum	part of a light responsive element
Ahy_A02g007616	I-box	gGATAAGGTG	1068	1077	9	-	Zea mays	part of a light responsive element
Ahy_A02g007616	I-box	atGATAAGGTC	1117	1127	10	+	Helianthus annuus	part of a light responsive element
Ahy_A02g007616	GT1-motif	GGTTAA	213	219	6	-	Arabidopsis thaliana	light responsive element
Ahy_A02g007616	GT1-motif	GGTTAA	748	754	6	-	Arabidopsis thaliana	light responsive element
Ahy_A02g007616	GT1-motif	GGTTAA	857	863	6	+	Arabidopsis thaliana	light responsive element
Ahy_A02g007616	GT1-motif	GGTTAA	859	865	6	-	Arabidopsis thaliana	light responsive element
Ahy_A02g007616	G-Box	CACGTT	1329	1335	6	+	Pisum sativum	cis-acting regulatory element involved in light responsiveness
Ahy_A02g007616	G-box	CACGTC	4	10	6	+	Zea mays	cis-acting regulatory element involved in light responsiveness
Ahy_A02g007763	Box 4	ATTAAT	712	718	6	+	Petroselinum crispum	part of a conserved DNA module involved in light responsiveness
Ahy_A02g007763	Box 4	ATTAAT	748	754	6	+	Petroselinum crispum	part of a conserved DNA module involved in light responsiveness
Ahy_A02g007763	Box 4	ATTAAT	856	862	6	-	Petroselinum crispum	part of a conserved DNA module involved in light responsiveness
Ahy_A02g007763	Sp1	GGGCGG	1222	1228	6	-	Oryza sativa	light responsive element
Ahy_A02g007763	ACE	GACACGTATG	935	944	9	-	Petroselinum crispum	cis-acting element involved in light responsiveness
Ahy_A02g007763	GA-motif	ATAGATAA	74	82	8	-	Arabidopsis thaliana	part of a light responsive element
Ahy_A02g007763	GATA-motif	GATAGGA	1372	1379	7	-	Arabidopsis thaliana	part of a light responsive element
Ahy_A02g007763	AE-box	AGAAACAA	1009	1017	8	-	Arabidopsis thaliana	part of a module for light response
Ahy_A02g007763	GT1-motif	GGTTAAT	144	151	7	+	Avena sativa	light responsive element
Ahy_A02g007763	G-box	TACGTG	247	253	6	+	Arabidopsis thaliana	cis-acting regulatory element involved in light responsiveness
Ahy_A02g007763	ATCT-motif	AATCTAATCC	667	676	9	-	Pisum sativum	part of a conserved DNA module involved in light responsiveness
Ahy_A02g008044	GT1-motif	GGTTAA	1492	1498	6	+	Arabidopsis thaliana	light responsive element
Ahy_A02g008044	chs-CMA1a	TTACTTAA	1296	1304	8	-	Daucus carota	part of a light responsive element
Ahy_A02g008044	Box 4	ATTAAT	12	18	6	+	Petroselinum crispum	part of a conserved DNA module involved in light responsiveness
Ahy_A02g008044	Box 4	ATTAAT	550	556	6	+	Petroselinum crispum	part of a conserved DNA module involved in light responsiveness
Ahy_A02g008044	Box 4	ATTAAT	612	618	6	+	Petroselinum crispum	part of a conserved DNA module involved in light responsiveness
Ahy_A02g008044	Box 4	ATTAAT	1203	1209	6	-	Petroselinum crispum	part of a conserved DNA module involved in light responsiveness
Ahy_A02g008409	Box 4	ATTAAT	552	558	6	+	Petroselinum crispum	part of a conserved DNA module involved in light responsiveness
Ahy_A02g008409	Box 4	ATTAAT	614	620	6	+	Petroselinum crispum	part of a conserved DNA module involved in light responsiveness
Ahy_A02g008409	TCT-motif	TCTTAC	893	899	6	-	Arabidopsis thaliana	part of a light responsive element
Ahy_A02g008409	chs-CMA1a	TTACTTAA	1296	1304	8	-	Daucus carota	part of a light responsive element
Ahy_A02g008409	GT1-motif	GGTTAA	245	251	6	-	Arabidopsis thaliana	light responsive element
Ahy_A02g008409	GT1-motif	GGTTAA	1492	1498	6	+	Arabidopsis thaliana	light responsive element
Ahy_A02g008409	I-box	cCATATCCAAT	291	301	10	+	Flaveria trinervia	part of a light responsive element
Ahy_A02g008745	GT1-motif	GGTTAAT	51	58	7	+	Avena sativa	light responsive element
Ahy_A02g008745	G-box	TACGTG	19	25	6	+	Arabidopsis thaliana	cis-acting regulatory element involved in light responsiveness
Ahy_A02g008745	G-box	CCACGTAA	453	461	8	+	Brassica napus	cis-acting regulatory element involved in light responsiveness
Ahy_A02g008745	G-box	TACGTG	454	460	6	-	Arabidopsis thaliana	cis-acting regulatory element involved in light responsiveness
Ahy_A02g008745	G-box	tgACACGTGGCA	464	476	12	-	Lycopersicon esculentum	cis-acting regulatory element involved in light responsiveness
Ahy_A02g008745	G-box	ACACGTGGC	465	474	9	-	Brassica napus	cis-acting regulatory element involved in light responsiveness
Ahy_A02g008745	G-box	CACGTG	467	473	6	+	Arabidopsis thaliana	cis-acting regulatory element involved in light responsiveness
Ahy_A02g008745	G-box	ACACGTGT	523	531	8	+	Brassica napus	cis-acting regulatory element involved in light responsiveness
Ahy_A02g008745	G-box	CACGTG	524	530	6	+	Arabidopsis thaliana	cis-acting regulatory element involved in light responsiveness
Ahy_A02g008745	G-box	CACGAC	555	561	6	+	Zea mays	cis-acting regulatory element involved in light responsiveness
Ahy_A02g008745	G-Box	CACGTG	467	473	6	+	Pisum sativum	cis-acting regulatory element involved in light responsiveness
Ahy_A02g008745	G-Box	CACGTG	524	530	6	+	Pisum sativum	cis-acting regulatory element involved in light responsiveness
Ahy_A02g008745	chs-CMA1a	TTACTTAA	958	966	8	+	Daucus carota	part of a light responsive element
Ahy_A03g010736	G-box	CACGAC	882	888	6	-	Zea mays	cis-acting regulatory element involved in light responsiveness
Ahy_A03g010736	MRE	AACCTAA	1004	1011	7	-	Petroselinum crispum	MYB binding site involved in light responsiveness
Ahy_A03g010736	MRE	AACCTAA	1010	1017	7	-	Petroselinum crispum	MYB binding site involved in light responsiveness
Ahy_A03g010736	I-box	GTATAAGGCC	170	179	9	-	Larix laricina	part of a light responsive element
Ahy_A03g010736	GT1-motif	GGTTAA	610	616	6	+	Arabidopsis thaliana	light responsive element
Ahy_A03g010736	TCCC-motif	TCTCCCT	293	300	7	+	Spinacia oleracea	part of a light responsive element
Ahy_A03g010736	TCT-motif	TCTTAC	245	251	6	+	Arabidopsis thaliana	part of a light responsive element
Ahy_A03g010736	GA-motif	ATAGATAA	752	760	8	-	Arabidopsis thaliana	part of a light responsive element
Ahy_A03g010736	Box 4	ATTAAT	240	246	6	+	Petroselinum crispum	part of a conserved DNA module involved in light responsiveness
Ahy_A03g010736	Box 4	ATTAAT	587	593	6	+	Petroselinum crispum	part of a conserved DNA module involved in light responsiveness
Ahy_A03g010736	Box 4	ATTAAT	1305	1311	6	-	Petroselinum crispum	part of a conserved DNA module involved in light responsiveness
Ahy_A03g011015	G-box	TACGTG	189	195	6	-	Arabidopsis thaliana	cis-acting regulatory element involved in light responsiveness
Ahy_A03g011015	GT1-motif	GGTTAAT	921	928	7	+	Avena sativa	light responsive element
Ahy_A03g011015	GT1-motif	GGTTAA	1226	1232	6	+	Arabidopsis thaliana	light responsive element
Ahy_A03g011015	GT1-motif	GGTTAA	1237	1243	6	+	Arabidopsis thaliana	light responsive element
Ahy_A03g011015	GT1-motif	GGTTAA	1431	1437	6	+	Arabidopsis thaliana	light responsive element
Ahy_A03g011015	ATC-motif	AGTAATCT	1144	1152	8	+	Spinacia oleracea	part of a conserved DNA module involved in light responsiveness
Ahy_A03g011015	AE-box	AGAAACAA	483	491	8	-	Arabidopsis thaliana	part of a module for light response
Ahy_A03g011015	I-box	cCATATCCAAT	973	983	10	-	Flaveria trinervia	part of a light responsive element
Ahy_A03g011074	AE-box	AGAAACAA	224	232	8	+	Arabidopsis thaliana	part of a module for light response
Ahy_A03g011074	G-Box	CACGTT	480	486	6	-	Pisum sativum	cis-acting regulatory element involved in light responsiveness
Ahy_A03g011074	G-Box	CACGTT	1029	1035	6	-	Pisum sativum	cis-acting regulatory element involved in light responsiveness
Ahy_A03g011074	MRE	AACCTAA	954	961	7	-	Petroselinum crispum	MYB binding site involved in light responsiveness
Ahy_A03g011074	G-box	CACGTC	1486	1492	6	-	Zea mays	cis-acting regulatory element involved in light responsiveness
Ahy_A03g011074	GATA-motif	GATAGGG	1457	1464	7	+	Pisum sativum	part of a light responsive element
Ahy_A03g011074	Box 4	ATTAAT	772	778	6	-	Petroselinum crispum	part of a conserved DNA module involved in light responsiveness
Ahy_A03g011074	Box 4	ATTAAT	993	999	6	-	Petroselinum crispum	part of a conserved DNA module involved in light responsiveness
Ahy_A03g011477B	TCT-motif	TCTTAC	259	265	6	+	Arabidopsis thaliana	part of a light responsive element
Ahy_A03g011477B	TCT-motif	TCTTAC	340	346	6	-	Arabidopsis thaliana	part of a light responsive element
Ahy_A03g011477B	GATA-motif	GATAGGA	990	997	7	-	Arabidopsis thaliana	part of a light responsive element
Ahy_A03g011477B	chs-CMA2a	TCACTTGA	1305	1313	8	+	Petroselinum crispum	part of a light responsive element
Ahy_A03g011477B	GT1-motif	GCGGTAATT	1394	1403	9	-	Oryza sativa	light responsive element
Ahy_A03g011477B	ATCT-motif	AATCTAATCC	526	535	9	-	Pisum sativum	part of a conserved DNA module involved in light responsiveness
Ahy_A03g011477B	G-box	CACGAC	18	24	6	+	Zea mays	cis-acting regulatory element involved in light responsiveness
Ahy_A03g011477B	G-box	CACGAC	222	228	6	-	Zea mays	cis-acting regulatory element involved in light responsiveness
Ahy_A03g012147	Box 4	ATTAAT	1066	1072	6	-	Petroselinum crispum	part of a conserved DNA module involved in light responsiveness
Ahy_A03g012147	Box 4	ATTAAT	1164	1170	6	-	Petroselinum crispum	part of a conserved DNA module involved in light responsiveness
Ahy_A03g012147	GATA-motif	AAGATAAGATT	254	264	10	-	Arabidopsis thaliana	part of a light responsive element
Ahy_A03g012147	GATA-motif	AAGATAAGATT	314	325	11	-	Arabidopsis thaliana	part of a light responsive element
Ahy_A03g012147	GA-motif	ATAGATAA	1436	1444	8	-	Arabidopsis thaliana	part of a light responsive element
Ahy_A03g012147	ACE	CTAACGTATT	1167	1176	9	-	Petroselinum crispum	cis-acting element involved in light responsiveness
Ahy_A03g012147	I-box	TGATAATGT	234	243	9	-	Solanum tuberosum	part of a light responsive element
Ahy_A03g012147	GT1-motif	GTGTGTGAA	141	150	9	+	Solanum tuberosum	light responsive element
Ahy_A03g012297	MRE	AACCTAA	105	112	7	+	Petroselinum crispum	MYB binding site involved in light responsiveness
Ahy_A03g012297	G-Box	CACGTT	612	618	6	+	Pisum sativum	cis-acting regulatory element involved in light responsiveness
Ahy_A03g012297	G-Box	CACGTT	688	694	6	+	Pisum sativum	cis-acting regulatory element involved in light responsiveness
Ahy_A03g012297	GT1-motif	GGTTAA	25	31	6	+	Arabidopsis thaliana	light responsive element
Ahy_A03g012297	GATA-motif	GATAGGA	1329	1336	7	-	Arabidopsis thaliana	part of a light responsive element
Ahy_A03g012381	Box 4	ATTAAT	937	943	6	-	Petroselinum crispum	part of a conserved DNA module involved in light responsiveness
Ahy_A03g012381	GATA-motif	GATAGGA	1370	1377	7	-	Arabidopsis thaliana	part of a light responsive element
Ahy_A03g012381	ACE	CTAACGTATT	373	382	9	-	Petroselinum crispum	cis-acting element involved in light responsiveness
Ahy_A03g012381	GA-motif	ATAGATAA	294	302	8	+	Arabidopsis thaliana	part of a light responsive element
Ahy_A03g012381	TCT-motif	TCTTAC	532	538	6	+	Arabidopsis thaliana	part of a light responsive element
Ahy_A03g012381	G-box	CACGTC	930	936	6	+	Zea mays	cis-acting regulatory element involved in light responsiveness
Ahy_A03g012381	AE-box	AGAAACTT	565	573	8	+	Arabidopsis thaliana	part of a module for light response
Ahy_A03g013015	I-box	GTATAAGGCC	279	288	9	+	Larix laricina	part of a light responsive element
Ahy_A03g013015	I-box	TAGATAACC	791	800	9	-	Pisum sativum	part of a light responsive element
Ahy_A03g013015	G-box	CAGACGTGGCA	750	760	10	-	Nicotiana plumbaginifolia	cis-acting regulatory element involved in light responsiveness
Ahy_A03g013015	G-box	CACGTC	753	759	6	+	Zea mays	cis-acting regulatory element involved in light responsiveness
Ahy_A03g013015	GA-motif	ATAGATAA	590	598	8	-	Arabidopsis thaliana	part of a light responsive element
Ahy_A03g013015	GATA-motif	GATAGGA	172	179	7	+	Arabidopsis thaliana	part of a light responsive element
Ahy_A03g013552	Box 4	ATTAAT	388	394	6	+	Petroselinum crispum	part of a conserved DNA module involved in light responsiveness
Ahy_A03g013552	Box 4	ATTAAT	513	519	6	+	Petroselinum crispum	part of a conserved DNA module involved in light responsiveness
Ahy_A03g013552	Box 4	ATTAAT	632	638	6	+	Petroselinum crispum	part of a conserved DNA module involved in light responsiveness
Ahy_A03g013552	chs-CMA2a	TCACTTGA	1272	1280	8	-	Petroselinum crispum	part of a light responsive element
Ahy_A03g013552	TCCC-motif	TCTCCCT	427	434	7	-	Spinacia oleracea	part of a light responsive element
Ahy_A03g013552	chs-CMA1a	TTACTTAA	1182	1190	8	-	Daucus carota	part of a light responsive element
Ahy_A03g013552	MRE	AACCTAA	677	684	7	+	Petroselinum crispum	MYB binding site involved in light responsiveness
Ahy_A03g014921A	TCCC-motif	TCTCCCT	534	541	7	+	Spinacia oleracea	part of a light responsive element
Ahy_A03g014921A	TCT-motif	TCTTAC	1387	1393	6	-	Arabidopsis thaliana	part of a light responsive element
Ahy_A03g014921A	G-box	CACGAC	1218	1224	6	-	Zea mays	cis-acting regulatory element involved in light responsiveness
Ahy_A03g014921A	G-Box	CACGTT	369	375	6	+	Pisum sativum	cis-acting regulatory element involved in light responsiveness
Ahy_A03g014921A	GT1-motif	GGTTAA	749	755	6	+	Arabidopsis thaliana	light responsive element
Ahy_A03g014921A	AE-box	AGAAACAA	226	234	8	-	Arabidopsis thaliana	part of a module for light response
Ahy_A03g014921A	AE-box	AGAAACAA	921	929	8	+	Arabidopsis thaliana	part of a module for light response
Ahy_A03g014921A	Box 4	ATTAAT	148	154	6	+	Petroselinum crispum	part of a conserved DNA module involved in light responsiveness
Ahy_A03g014921A	Box 4	ATTAAT	194	200	6	+	Petroselinum crispum	part of a conserved DNA module involved in light responsiveness
Ahy_A03g014921A	Box 4	ATTAAT	657	663	6	+	Petroselinum crispum	part of a conserved DNA module involved in light responsiveness
Ahy_A03g015150	G-box	TACGTG	1071	1077	6	+	Arabidopsis thaliana	cis-acting regulatory element involved in light responsiveness
Ahy_A03g015150	MRE	AACCTAA	1380	1387	7	-	Petroselinum crispum	MYB binding site involved in light responsiveness
Ahy_A03g015150	LAMP-element	CTTTATCA	1049	1057	8	+	Pisum sativum	part of a light responsive element
Ahy_A03g015150	GT1-motif	GGTTAA	326	332	6	-	Arabidopsis thaliana	light responsive element
Ahy_A03g015150	Box 4	ATTAAT	493	499	6	+	Petroselinum crispum	part of a conserved DNA module involved in light responsiveness
Ahy_A03g015150	Box 4	ATTAAT	804	810	6	-	Petroselinum crispum	part of a conserved DNA module involved in light responsiveness
Ahy_A03g015150	Box 4	ATTAAT	864	870	6	-	Petroselinum crispum	part of a conserved DNA module involved in light responsiveness
Ahy_A03g015602	Box 4	ATTAAT	1026	1032	6	-	Petroselinum crispum	part of a conserved DNA module involved in light responsiveness
Ahy_A03g015602	TCT-motif	TCTTAC	858	864	6	-	Arabidopsis thaliana	part of a light responsive element
Ahy_A03g015602	TCT-motif	TCTTAC	1008	1014	6	-	Arabidopsis thaliana	part of a light responsive element
Ahy_A03g015602	GT1-motif	GGTTAA	88	94	6	+	Arabidopsis thaliana	light responsive element
Ahy_A03g015787	G-Box	CACGTG	596	602	6	+	Pisum sativum	cis-acting regulatory element involved in light responsiveness
Ahy_A03g015787	G-Box	CACGTG	614	620	6	+	Pisum sativum	cis-acting regulatory element involved in light responsiveness
Ahy_A03g015787	G-Box	CACGTG	639	645	6	+	Pisum sativum	cis-acting regulatory element involved in light responsiveness
Ahy_A03g015787	G-Box	CACGTT	651	657	6	-	Pisum sativum	cis-acting regulatory element involved in light responsiveness
Ahy_A03g015787	G-box	tgACACGTGGCA	593	604	11	-	Lycopersicon esculentum	cis-acting regulatory element involved in light responsiveness
Ahy_A03g015787	G-box	ACACGTGGC	594	603	9	-	Brassica napus	cis-acting regulatory element involved in light responsiveness
Ahy_A03g015787	G-box	CACGTG	596	602	6	+	Arabidopsis thaliana	cis-acting regulatory element involved in light responsiveness
Ahy_A03g015787	G-box	CACGTG	614	620	6	+	Arabidopsis thaliana	cis-acting regulatory element involved in light responsiveness
Ahy_A03g015787	G-box	tgACACGTGGCA	636	647	11	+	Lycopersicon esculentum	cis-acting regulatory element involved in light responsiveness
Ahy_A03g015787	G-box	GCCACGTGGA	637	646	9	+	Arabidopsis thaliana	cis-acting regulatory element involved in light responsiveness
Ahy_A03g015787	G-box	CACGTG	639	645	6	+	Arabidopsis thaliana	cis-acting regulatory element involved in light responsiveness
Ahy_A03g015787	GT1-motif	GGTTAAT	787	794	7	-	Avena sativa	light responsive element
Ahy_A03g015787	GT1-motif	GGTTAA	788	794	6	-	Arabidopsis thaliana	light responsive element
Ahy_A03g015787	Box II	CCACGTGGC	637	646	9	-	Petroselinum crispum	part of a light responsive element
Ahy_A03g015787	Box II	CCACGTGGC	638	647	9	+	Petroselinum crispum	part of a light responsive element
Ahy_A03g015787	chs-CMA2a	TCACTTGA	585	593	8	-	Petroselinum crispum	part of a light responsive element
Ahy_A03g015787	Box 4	ATTAAT	122	128	6	+	Petroselinum crispum	part of a conserved DNA module involved in light responsiveness
Ahy_A03g015787	Box 4	ATTAAT	684	690	6	+	Petroselinum crispum	part of a conserved DNA module involved in light responsiveness
Ahy_A03g016650	G-box	CACGTG	1142	1148	6	-	Arabidopsis thaliana	cis-acting regulatory element involved in light responsiveness
Ahy_A03g016650	G-box	GCCACGTGGA	1471	1480	9	+	Arabidopsis thaliana	cis-acting regulatory element involved in light responsiveness
Ahy_A03g016650	G-box	CACGTG	1473	1479	6	-	Arabidopsis thaliana	cis-acting regulatory element involved in light responsiveness
Ahy_A03g016650	G-Box	CACGTG	1142	1148	6	-	Pisum sativum	cis-acting regulatory element involved in light responsiveness
Ahy_A03g016650	G-Box	CACGTT	1399	1405	6	-	Pisum sativum	cis-acting regulatory element involved in light responsiveness
Ahy_A03g016650	G-Box	CACGTG	1473	1479	6	-	Pisum sativum	cis-acting regulatory element involved in light responsiveness
Ahy_A03g016650	I-box	AAGATAAGGCT	272	282	10	-	Gossypium hirsutum	part of a light responsive element
Ahy_A03g016650	TCCC-motif	TCTCCCT	526	533	7	+	Spinacia oleracea	part of a light responsive element
Ahy_A03g016650	TCT-motif	TCTTAC	1370	1376	6	+	Arabidopsis thaliana	part of a light responsive element
Ahy_A03g016650	3-AF1 binding site	TAAGAGAGGAA	1206	1216	10	+	Solanum tuberosum	light responsive element
Ahy_A04g017654	Box 4	ATTAAT	113	119	6	+	Petroselinum crispum	part of a conserved DNA module involved in light responsiveness
Ahy_A04g017654	Box 4	ATTAAT	424	430	6	+	Petroselinum crispum	part of a conserved DNA module involved in light responsiveness
Ahy_A04g017654	Box 4	ATTAAT	673	679	6	+	Petroselinum crispum	part of a conserved DNA module involved in light responsiveness
Ahy_A04g017654	Box 4	ATTAAT	1369	1375	6	-	Petroselinum crispum	part of a conserved DNA module involved in light responsiveness
Ahy_A04g017654	LAMP-element	CTTTATCA	1437	1445	8	+	Pisum sativum	part of a light responsive element
Ahy_A04g017654	ATC-motif	AGTAATCT	1485	1493	8	+	Spinacia oleracea	part of a conserved DNA module involved in light responsiveness
Ahy_A04g017654	TCT-motif	TCTTAC	403	409	6	-	Arabidopsis thaliana	part of a light responsive element
Ahy_A04g017654	GATA-motif	GATAGGG	626	633	7	+	Pisum sativum	part of a light responsive element
Ahy_A04g018302C	Box 4	ATTAAT	141	147	6	+	Petroselinum crispum	part of a conserved DNA module involved in light responsiveness
Ahy_A04g018302C	Box 4	ATTAAT	547	553	6	+	Petroselinum crispum	part of a conserved DNA module involved in light responsiveness
Ahy_A04g018302C	GT1-motif	GGTTAA	671	677	6	+	Arabidopsis thaliana	light responsive element
Ahy_A04g018302C	GT1-motif	GGTTAA	836	842	6	+	Arabidopsis thaliana	light responsive element
Ahy_A04g018302C	GT1-motif	GGTTAAT	1260	1267	7	+	Avena sativa	light responsive element
Ahy_A04g018302C	GA-motif	ATAGATAA	931	939	8	+	Arabidopsis thaliana	part of a light responsive element
Ahy_A04g018302C	TCT-motif	TCTTAC	1475	1481	6	-	Arabidopsis thaliana	part of a light responsive element
Ahy_A04g018302C	TCCC-motif	TCTCCCT	925	932	7	-	Spinacia oleracea	part of a light responsive element
Ahy_A04g018557	Box 4	ATTAAT	168	174	6	+	Petroselinum crispum	part of a conserved DNA module involved in light responsiveness
Ahy_A04g018557	Box 4	ATTAAT	333	339	6	+	Petroselinum crispum	part of a conserved DNA module involved in light responsiveness
Ahy_A04g018557	I-box	AGATAAGG	1081	1089	8	+	Triticum aestivum	part of a light responsive element
Ahy_A04g018557	GT1-motif	GGTTAA	383	389	6	+	Arabidopsis thaliana	light responsive element
Ahy_A04g018557	TCT-motif	TCTTAC	1462	1468	6	-	Arabidopsis thaliana	part of a light responsive element
Ahy_A04g018557	GA-motif	ATAGATAA	1079	1087	8	+	Arabidopsis thaliana	part of a light responsive element
Ahy_A04g018624	Box 4	ATTAAT	1253	1259	6	-	Petroselinum crispum	part of a conserved DNA module involved in light responsiveness
Ahy_A04g018624	Box 4	ATTAAT	1322	1328	6	-	Petroselinum crispum	part of a conserved DNA module involved in light responsiveness
Ahy_A04g018624	chs-CMA1a	TTACTTAA	1345	1353	8	-	Daucus carota	part of a light responsive element
Ahy_A04g018624	3-AF1 binding site	TAAGAGAGGAA	670	680	10	-	Solanum tuberosum	light responsive element
Ahy_A04g018624	G-box	CACGAC	37	43	6	+	Zea mays	cis-acting regulatory element involved in light responsiveness
Ahy_A04g018624	G-box	CACGAC	1478	1484	6	-	Zea mays	cis-acting regulatory element involved in light responsiveness
Ahy_A04g018624	GT1-motif	GGTTAA	1026	1032	6	-	Arabidopsis thaliana	light responsive element
Ahy_A04g018696	Sp1	GGGCGG	890	896	6	+	Oryza sativa	light responsive element
Ahy_A04g018696	TCT-motif	TCTTAC	1364	1370	6	-	Arabidopsis thaliana	part of a light responsive element
Ahy_A04g018696	ACE	CTAACGTATT	746	756	10	-	Petroselinum crispum	cis-acting element involved in light responsiveness
Ahy_A04g018696	L-box	ATCCCACCTAC	471	481	10	-	Petroselinum crispum	part of a light responsive element
Ahy_A04g018696	GTGGC-motif	CATCGTGTGGC	1446	1456	10	+	Arabidopsis thaliana	part of a light responsive element
Ahy_A04g018696	GT1-motif	GGTTAAT	779	786	7	+	Avena sativa	light responsive element
Ahy_A04g018696	AE-box	AGAAACAA	1012	1020	8	-	Arabidopsis thaliana	part of a module for light response
Ahy_A04g018696	G-box	CACGAC	202	208	6	-	Zea mays	cis-acting regulatory element involved in light responsiveness
Ahy_A04g018696	G-box	TACGTG	929	935	6	-	Arabidopsis thaliana	cis-acting regulatory element involved in light responsiveness
Ahy_A04g018696	Box 4	ATTAAT	939	945	6	-	Petroselinum crispum	part of a conserved DNA module involved in light responsiveness
Ahy_A04g019169	TCT-motif	TCTTAC	588	594	6	+	Arabidopsis thaliana	part of a light responsive element
Ahy_A04g019169	GTGGC-motif	CAGCGTGTGGC	654	664	10	-	Hordeum vulgare	part of a light responsive element
Ahy_A04g019169	GATA-motif	AAGGATAAGG	1170	1179	9	+	Solanum tuberosum	part of a light responsive element
Ahy_A04g019169	GT1-motif	GGTTAA	278	284	6	+	Arabidopsis thaliana	light responsive element
Ahy_A04g019169	GT1-motif	GGTTAA	1000	1006	6	-	Arabidopsis thaliana	light responsive element
Ahy_A04g019169	I-box	GTATAAGGCC	1037	1046	9	-	Larix laricina	part of a light responsive element
Ahy_A04g019169	I-box	AGATAAGG	1172	1180	8	+	Triticum aestivum	part of a light responsive element
Ahy_A04g019169	Box 4	ATTAAT	188	194	6	+	Petroselinum crispum	part of a conserved DNA module involved in light responsiveness
Ahy_A04g019181	GT1-motif	GGTTAA	1281	1287	6	+	Arabidopsis thaliana	light responsive element
Ahy_A04g019181	G-box	CACGTC	273	279	6	-	Zea mays	cis-acting regulatory element involved in light responsiveness
Ahy_A04g019181	MRE	AACCTAA	1278	1285	7	-	Petroselinum crispum	MYB binding site involved in light responsiveness
Ahy_A04g019181	3-AF1 binding site	TAAGAGAGGAA	934	945	11	+	Solanum tuberosum	light responsive element
Ahy_A04g019181	GA-motif	ATAGATAA	542	550	8	+	Arabidopsis thaliana	part of a light responsive element
Ahy_A04g019181	TCCC-motif	TCTCCCT	1295	1302	7	+	Spinacia oleracea	part of a light responsive element
Ahy_A04g019181	Box 4	ATTAAT	11	17	6	+	Petroselinum crispum	part of a conserved DNA module involved in light responsiveness
Ahy_A04g019181	Box 4	ATTAAT	1021	1027	6	-	Petroselinum crispum	part of a conserved DNA module involved in light responsiveness
Ahy_A04g019181	Box 4	ATTAAT	1197	1203	6	-	Petroselinum crispum	part of a conserved DNA module involved in light responsiveness
Ahy_A04g019181	Box 4	ATTAAT	1201	1207	6	-	Petroselinum crispum	part of a conserved DNA module involved in light responsiveness
Ahy_A04g019616	GT1-motif	GTGTGTGAA	999	1008	9	-	Solanum tuberosum	light responsive element
Ahy_A04g019616	AE-box	AGAAACTT	87	95	8	+	Arabidopsis thaliana	part of a module for light response
Ahy_A04g019616	TCCC-motif	TCTCCCT	517	524	7	-	Spinacia oleracea	part of a light responsive element
Ahy_A04g019616	TCCC-motif	TCTCCCT	1071	1078	7	+	Spinacia oleracea	part of a light responsive element
Ahy_A04g020331	G-box	TACGTG	595	601	6	-	Arabidopsis thaliana	cis-acting regulatory element involved in light responsiveness
Ahy_A04g020331	G-box	CACGTC	1103	1109	6	-	Zea mays	cis-acting regulatory element involved in light responsiveness
Ahy_A04g020331	I-box	cCATATCCAAT	403	413	10	-	Flaveria trinervia	part of a light responsive element
Ahy_A04g020331	I-box	gGATAAGGTG	639	648	9	-	Zea mays	part of a light responsive element
Ahy_A04g020331	I-box	AGATAAGG	641	649	8	-	Triticum aestivum	part of a light responsive element
Ahy_A04g020331	GATA-motif	AAGGATAAGG	641	650	9	-	Solanum tuberosum	part of a light responsive element
Ahy_A04g020331	Sp1	GGGCGG	1428	1434	6	+	Oryza sativa	light responsive element
Ahy_A04g020331	TCT-motif	TCTTAC	1251	1257	6	-	Arabidopsis thaliana	part of a light responsive element
Ahy_A04g020389	GT1-motif	GGTTAAT	1265	1272	7	-	Avena sativa	light responsive element
Ahy_A04g020389	GT1-motif	GGTTAA	1266	1272	6	-	Arabidopsis thaliana	light responsive element
Ahy_A04g020389	GT1-motif	GGTTAA	1288	1294	6	-	Arabidopsis thaliana	light responsive element
Ahy_A04g020389	GT1-motif	GGTTAAT	1350	1357	7	+	Avena sativa	light responsive element
Ahy_A04g020389	G-box	CACGTC	721	727	6	-	Zea mays	cis-acting regulatory element involved in light responsiveness
Ahy_A04g020389	G-Box	CACGTT	690	696	6	-	Pisum sativum	cis-acting regulatory element involved in light responsiveness
Ahy_A04g020653	Sp1	GGGCGG	551	557	6	+	Oryza sativa	light responsive element
Ahy_A04g020653	TCT-motif	TCTTAC	941	947	6	-	Arabidopsis thaliana	part of a light responsive element
Ahy_A04g020653	chs-Unit 1 m1	ACCTAACCCGC	932	942	10	-	Hordeum vulgare	part of a light responsive element
Ahy_A04g020653	Box II	TGGTAATAA	124	133	9	+	Solanum tuberosum	part of a light responsive element
Ahy_A04g020653	Box II	TGGTAATAA	206	215	9	+	Solanum tuberosum	part of a light responsive element
Ahy_A04g020653	I-box	gGATAAGGTG	1127	1136	9	-	Zea mays	part of a light responsive element
Ahy_A04g020653	MRE	AACCTAA	1247	1254	7	-	Petroselinum crispum	MYB binding site involved in light responsiveness
Ahy_A04g020653	Box 4	ATTAAT	580	586	6	+	Petroselinum crispum	part of a conserved DNA module involved in light responsiveness
Ahy_A04g020653	Box 4	ATTAAT	695	701	6	+	Petroselinum crispum	part of a conserved DNA module involved in light responsiveness
Ahy_A04g020778	Box 4	ATTAAT	587	593	6	+	Petroselinum crispum	part of a conserved DNA module involved in light responsiveness
Ahy_A04g020778	Box 4	ATTAAT	641	647	6	+	Petroselinum crispum	part of a conserved DNA module involved in light responsiveness
Ahy_A04g020778	Box 4	ATTAAT	686	692	6	+	Petroselinum crispum	part of a conserved DNA module involved in light responsiveness
Ahy_A04g020778	Box 4	ATTAAT	1442	1448	6	-	Petroselinum crispum	part of a conserved DNA module involved in light responsiveness
Ahy_A04g020778	Box 4	ATTAAT	1455	1461	6	-	Petroselinum crispum	part of a conserved DNA module involved in light responsiveness
Ahy_A04g020778	Box 4	ATTAAT	1477	1483	6	-	Petroselinum crispum	part of a conserved DNA module involved in light responsiveness
Ahy_A04g020778	G-Box	CACGTT	77	83	6	-	Pisum sativum	cis-acting regulatory element involved in light responsiveness
Ahy_A04g020778	G-box	TAAACGTG	75	83	8	+	Brassica oleracea	cis-acting regulatory element involved in light responsiveness
Ahy_A04g020778	G-box	CACGAC	1136	1142	6	+	Zea mays	cis-acting regulatory element involved in light responsiveness
Ahy_A04g020778	AE-box	AGAAACAA	1280	1288	8	-	Arabidopsis thaliana	part of a module for light response
Ahy_A04g020778	GT1-motif	GGTTAA	455	461	6	-	Arabidopsis thaliana	light responsive element
Ahy_A04g020778	GT1-motif	GGTTAA	551	557	6	-	Arabidopsis thaliana	light responsive element
Ahy_A04g020778	GT1-motif	GGTTAA	1251	1257	6	+	Arabidopsis thaliana	light responsive element
Ahy_A04g020951A	Box 4	ATTAAT	795	801	6	-	Petroselinum crispum	part of a conserved DNA module involved in light responsiveness
Ahy_A04g020951A	Box 4	ATTAAT	1022	1028	6	-	Petroselinum crispum	part of a conserved DNA module involved in light responsiveness
Ahy_A04g020951A	Box 4	ATTAAT	1247	1253	6	-	Petroselinum crispum	part of a conserved DNA module involved in light responsiveness
Ahy_A04g020951A	Box 4	ATTAAT	1391	1397	6	-	Petroselinum crispum	part of a conserved DNA module involved in light responsiveness
Ahy_A04g020951A	Box 4	ATTAAT	1459	1465	6	-	Petroselinum crispum	part of a conserved DNA module involved in light responsiveness
Ahy_A04g020951A	ATCT-motif	AATCTAATCC	400	409	9	+	Pisum sativum	part of a conserved DNA module involved in light responsiveness
Ahy_A04g020951A	G-box	CACGTG	1315	1321	6	-	Arabidopsis thaliana	cis-acting regulatory element involved in light responsiveness
Ahy_A04g020951A	G-Box	CACGTG	1315	1321	6	-	Pisum sativum	cis-acting regulatory element involved in light responsiveness
Ahy_A04g020951A	GT1-motif	GGTTAA	386	392	6	-	Arabidopsis thaliana	light responsive element
Ahy_A04g020951A	GT1-motif	GGTTAAT	1342	1349	7	+	Avena sativa	light responsive element
Ahy_A04g020951A	AT1-motif	AATTATTTTTTATT	977	990	13	+	Solanum tuberosum	part of a light responsive module
Ahy_A04g020951A	TCT-motif	TCTTAC	703	709	6	+	Arabidopsis thaliana	part of a light responsive element
Ahy_A04g020951A	TCT-motif	TCTTAC	1060	1066	6	+	Arabidopsis thaliana	part of a light responsive element
Ahy_A04g021071	AT1-motif	AATTATTTTTTATT	591	604	13	+	Solanum tuberosum	part of a light responsive module
Ahy_A04g021071	ATC-motif	AGTAATCT	539	547	8	+	Spinacia oleracea	part of a conserved DNA module involved in light responsiveness
Ahy_A04g021071	GT1-motif	GGTTAAT	1348	1355	7	-	Avena sativa	light responsive element
Ahy_A04g021071	GT1-motif	GGTTAA	1349	1355	6	-	Arabidopsis thaliana	light responsive element
Ahy_A04g021291	Box 4	ATTAAT	160	166	6	+	Petroselinum crispum	part of a conserved DNA module involved in light responsiveness
Ahy_A04g021291	G-box	TACGTG	669	675	6	+	Arabidopsis thaliana	cis-acting regulatory element involved in light responsiveness
Ahy_A04g021291	G-box	CACGTC	922	928	6	-	Zea mays	cis-acting regulatory element involved in light responsiveness
Ahy_A04g021291	MRE	AACCTAA	1261	1268	7	+	Petroselinum crispum	MYB binding site involved in light responsiveness
Ahy_A04g021291	GT1-motif	GGTTAAT	563	570	7	+	Avena sativa	light responsive element
Ahy_A04g021291	AE-box	AGAAACAA	1166	1174	8	-	Arabidopsis thaliana	part of a module for light response
Ahy_A04g021291	GATA-motif	GATAGGG	1298	1305	7	-	Pisum sativum	part of a light responsive element
Ahy_A04g021291	TCCC-motif	TCTCCCT	488	495	7	-	Spinacia oleracea	part of a light responsive element
Ahy_A04g021291	TCT-motif	TCTTAC	594	600	6	-	Arabidopsis thaliana	part of a light responsive element
Ahy_A04g021291	TCT-motif	TCTTAC	1056	1062	6	-	Arabidopsis thaliana	part of a light responsive element
Ahy_A04g021291	3-AF1 binding site	TAAGAGAGGAA	1329	1339	10	+	Solanum tuberosum	light responsive element
Ahy_A04g021322	GT1-motif	GGTTAAT	57	64	7	-	Avena sativa	light responsive element
Ahy_A04g021322	GT1-motif	GGTTAA	58	64	6	-	Arabidopsis thaliana	light responsive element
Ahy_A04g021322	Box 4	ATTAAT	185	191	6	+	Petroselinum crispum	part of a conserved DNA module involved in light responsiveness
Ahy_A04g021322	Box 4	ATTAAT	323	329	6	+	Petroselinum crispum	part of a conserved DNA module involved in light responsiveness
Ahy_A04g021322	Box 4	ATTAAT	571	577	6	+	Petroselinum crispum	part of a conserved DNA module involved in light responsiveness
Ahy_A04g021322	Box 4	ATTAAT	583	589	6	+	Petroselinum crispum	part of a conserved DNA module involved in light responsiveness
Ahy_A04g021322	GATA-motif	GATAGGG	1195	1202	7	-	Pisum sativum	part of a light responsive element
Ahy_A04g021322	GATA-motif	GATAGGG	1276	1283	7	+	Pisum sativum	part of a light responsive element
Ahy_A04g021375D	Box 4	ATTAAT	473	479	6	+	Petroselinum crispum	part of a conserved DNA module involved in light responsiveness
Ahy_A04g021375D	Box 4	ATTAAT	543	549	6	+	Petroselinum crispum	part of a conserved DNA module involved in light responsiveness
Ahy_A04g021375D	Box 4	ATTAAT	585	591	6	+	Petroselinum crispum	part of a conserved DNA module involved in light responsiveness
Ahy_A04g021375D	Box 4	ATTAAT	1064	1070	6	-	Petroselinum crispum	part of a conserved DNA module involved in light responsiveness
Ahy_A04g021375D	Box 4	ATTAAT	1103	1109	6	-	Petroselinum crispum	part of a conserved DNA module involved in light responsiveness
Ahy_A04g021375D	Box 4	ATTAAT	1248	1254	6	-	Petroselinum crispum	part of a conserved DNA module involved in light responsiveness
Ahy_A04g021375D	GT1-motif	GGTTAA	55	61	6	+	Arabidopsis thaliana	light responsive element
Ahy_A04g021375D	GT1-motif	GGTTAA	283	289	6	-	Arabidopsis thaliana	light responsive element
Ahy_A04g021375D	GT1-motif	GGTTAAT	303	310	7	+	Avena sativa	light responsive element
Ahy_A04g021375D	GT1-motif	GGTTAA	403	409	6	-	Arabidopsis thaliana	light responsive element
Ahy_A04g021375D	GT1-motif	GGTTAA	593	599	6	-	Arabidopsis thaliana	light responsive element
Ahy_A04g021375D	Sp1	GGGCGG	365	371	6	-	Oryza sativa	light responsive element
Ahy_A04g021539	GTGGC-motif	GATTCTGTGGC	1218	1228	10	+	Spinacia oleracea	part of a light responsive element
Ahy_A04g021539	AT1-motif	AATTATTTTTTATT	1370	1383	13	+	Solanum tuberosum	part of a light responsive module
Ahy_A04g021539	I-box	atGATAAGGTC	691	701	10	-	Helianthus annuus	part of a light responsive element
Ahy_A04g021539	GT1-motif	GGTTAA	532	538	6	-	Arabidopsis thaliana	light responsive element
Ahy_A04g021539	Box 4	ATTAAT	147	153	6	+	Petroselinum crispum	part of a conserved DNA module involved in light responsiveness
Ahy_A05g021773	Box 4	ATTAAT	1206	1212	6	-	Petroselinum crispum	part of a conserved DNA module involved in light responsiveness
Ahy_A05g021773	AE-box	AGAAACTT	575	583	8	+	Arabidopsis thaliana	part of a module for light response
Ahy_A05g021773	GT1-motif	GGTTAA	582	588	6	-	Arabidopsis thaliana	light responsive element
Ahy_A05g021773	I-box	cCATATCCAAT	1189	1199	10	-	Flaveria trinervia	part of a light responsive element
Ahy_A05g021773	chs-CMA1a	TTACTTAA	465	473	8	+	Daucus carota	part of a light responsive element
Ahy_A05g022439	GT1-motif	GGTTAA	32	38	6	-	Arabidopsis thaliana	light responsive element
Ahy_A05g022439	GT1-motif	GGTTAA	178	184	6	+	Arabidopsis thaliana	light responsive element
Ahy_A05g022439	TCT-motif	TCTTAC	385	391	6	-	Arabidopsis thaliana	part of a light responsive element
Ahy_A05g022439	chs-CMA1a	TTACTTAA	180	188	8	-	Daucus carota	part of a light responsive element
Ahy_A05g022439	GTGGC-motif	CATCGTGTGGC	1405	1415	10	-	Arabidopsis thaliana	part of a light responsive element
Ahy_A05g022439	Box 4	ATTAAT	984	990	6	-	Petroselinum crispum	part of a conserved DNA module involved in light responsiveness
Ahy_A05g023508	Box 4	ATTAAT	91	97	6	+	Petroselinum crispum	part of a conserved DNA module involved in light responsiveness
Ahy_A05g023508	Box 4	ATTAAT	210	216	6	+	Petroselinum crispum	part of a conserved DNA module involved in light responsiveness
Ahy_A05g023508	Box 4	ATTAAT	258	264	6	+	Petroselinum crispum	part of a conserved DNA module involved in light responsiveness
Ahy_A05g023508	Box 4	ATTAAT	580	586	6	+	Petroselinum crispum	part of a conserved DNA module involved in light responsiveness
Ahy_A05g023508	Box 4	ATTAAT	642	648	6	+	Petroselinum crispum	part of a conserved DNA module involved in light responsiveness
Ahy_A05g023508	chs-CMA1a	TTACTTAA	473	481	8	-	Daucus carota	part of a light responsive element
Ahy_A05g023508	G-Box	CACGTT	469	475	6	+	Pisum sativum	cis-acting regulatory element involved in light responsiveness
Ahy_A05g023508	MRE	AACCTAA	1351	1358	7	+	Petroselinum crispum	MYB binding site involved in light responsiveness
Ahy_A05g023508	MRE	AACCTAA	1376	1383	7	-	Petroselinum crispum	MYB binding site involved in light responsiveness
Ahy_A05g023508	I-box	cCATATCCAAT	1389	1399	10	-	Flaveria trinervia	part of a light responsive element
Ahy_A05g023508	GT1-motif	GGTTAA	570	576	6	-	Arabidopsis thaliana	light responsive element
Ahy_A05g023508	GT1-motif	GGTTAA	1492	1498	6	+	Arabidopsis thaliana	light responsive element
Ahy_A05g024256	TCT-motif	TCTTAC	1117	1123	6	-	Arabidopsis thaliana	part of a light responsive element
Ahy_A05g024256	AT1-motif	AATTATTTTTTATT	340	353	13	-	Solanum tuberosum	part of a light responsive module
Ahy_A05g024287	Box II	TGGTAATAA	236	245	9	-	Solanum tuberosum	part of a light responsive element
Ahy_A05g024287	I-box	TGATAATGT	337	346	9	+	Solanum tuberosum	part of a light responsive element
Ahy_A05g024287	GT1-motif	GGTTAA	2	8	6	-	Arabidopsis thaliana	light responsive element
Ahy_A05g024287	G-box	TACGTG	1432	1438	6	+	Arabidopsis thaliana	cis-acting regulatory element involved in light responsiveness
Ahy_A05g024287	Box 4	ATTAAT	1180	1186	6	-	Petroselinum crispum	part of a conserved DNA module involved in light responsiveness
Ahy_A05g024794	Box 4	ATTAAT	958	964	6	-	Petroselinum crispum	part of a conserved DNA module involved in light responsiveness
Ahy_A05g024794	Box 4	ATTAAT	1120	1126	6	-	Petroselinum crispum	part of a conserved DNA module involved in light responsiveness
Ahy_A05g024794	G-box	CACGTC	86	92	6	-	Zea mays	cis-acting regulatory element involved in light responsiveness
Ahy_A05g024794	AE-box	AGAAACTT	58	66	8	-	Arabidopsis thaliana	part of a module for light response
Ahy_A05g024794	GT1-motif	GGTTAA	551	557	6	-	Arabidopsis thaliana	light responsive element
Ahy_A05g024794	chs-CMA2a	TCACTTGA	1218	1226	8	+	Petroselinum crispum	part of a light responsive element
Ahy_A05g024794	GATA-motif	AAGGATAAGG	549	558	9	-	Solanum tuberosum	part of a light responsive element
Ahy_A05g024794	GATA-motif	AAGGATAAGG	1070	1079	9	+	Solanum tuberosum	part of a light responsive element
Ahy_A05g024990	Box 4	ATTAAT	563	569	6	+	Petroselinum crispum	part of a conserved DNA module involved in light responsiveness
Ahy_A05g024990	Box 4	ATTAAT	625	631	6	+	Petroselinum crispum	part of a conserved DNA module involved in light responsiveness
Ahy_A05g024990	Box 4	ATTAAT	1203	1209	6	-	Petroselinum crispum	part of a conserved DNA module involved in light responsiveness
Ahy_A05g024990	chs-CMA1a	TTACTTAA	1296	1304	8	-	Daucus carota	part of a light responsive element
Ahy_A05g024990	GT1-motif	GGTTAA	279	285	6	-	Arabidopsis thaliana	light responsive element
Ahy_A05g024990	GT1-motif	GGTTAA	365	371	6	+	Arabidopsis thaliana	light responsive element
Ahy_A05g024990	GT1-motif	GGTTAA	367	373	6	-	Arabidopsis thaliana	light responsive element
Ahy_A05g024990	GT1-motif	GGTTAA	1492	1498	6	+	Arabidopsis thaliana	light responsive element
Ahy_A05g025285	TCT-motif	TCTTAC	75	81	6	+	Arabidopsis thaliana	part of a light responsive element
Ahy_A05g025285	3-AF1 binding site	TAAGAGAGGAA	1089	1099	10	-	Solanum tuberosum	light responsive element
Ahy_A05g025285	GA-motif	ATAGATAA	81	89	8	-	Arabidopsis thaliana	part of a light responsive element
Ahy_A05g025285	GT1-motif	GGTTAA	703	709	6	+	Arabidopsis thaliana	light responsive element
Ahy_A05g025285	GT1-motif	GGTTAAT	1191	1198	7	+	Avena sativa	light responsive element
Ahy_A05g025285	AE-box	AGAAACAA	1207	1215	8	-	Arabidopsis thaliana	part of a module for light response
Ahy_A05g025285	MRE	AACCTAA	110	117	7	-	Petroselinum crispum	MYB binding site involved in light responsiveness
Ahy_A05g025347	Box 4	ATTAAT	545	551	6	+	Petroselinum crispum	part of a conserved DNA module involved in light responsiveness
Ahy_A05g025347	Box 4	ATTAAT	983	989	6	-	Petroselinum crispum	part of a conserved DNA module involved in light responsiveness
Ahy_A05g025347	Box 4	ATTAAT	1426	1432	6	-	Petroselinum crispum	part of a conserved DNA module involved in light responsiveness
Ahy_A05g025347	GATA-motif	GATAGGA	869	876	7	-	Arabidopsis thaliana	part of a light responsive element
Ahy_A05g025347	LS7	CAGATTTATTTTTA	682	695	13	-	Zea mays	part of a light responsive element
Ahy_A05g025347	TCT-motif	TCTTAC	528	534	6	-	Arabidopsis thaliana	part of a light responsive element
Ahy_A05g025347	G-box	TACGTG	348	354	6	-	Arabidopsis thaliana	cis-acting regulatory element involved in light responsiveness
Ahy_A05g025347	ATCT-motif	AATCTAATCC	1128	1137	9	-	Pisum sativum	part of a conserved DNA module involved in light responsiveness
Ahy_A06g026178	Box 4	ATTAAT	266	272	6	+	Petroselinum crispum	part of a conserved DNA module involved in light responsiveness
Ahy_A06g026178	GATA-motif	GATAGGA	854	861	7	-	Arabidopsis thaliana	part of a light responsive element
Ahy_A06g026178	3-AF1 binding site	TAAGAGAGGAA	878	888	10	-	Solanum tuberosum	light responsive element
Ahy_A06g026178	TCT-motif	TCTTAC	92	98	6	+	Arabidopsis thaliana	part of a light responsive element
Ahy_A06g026178	MRE	AACCTAA	1388	1395	7	-	Petroselinum crispum	MYB binding site involved in light responsiveness
Ahy_A06g026178	AE-box	AGAAACAA	617	625	8	+	Arabidopsis thaliana	part of a module for light response
Ahy_A06g026178	GT1-motif	GGTTAA	1391	1397	6	+	Arabidopsis thaliana	light responsive element
Ahy_A06g026272	G-box	TACGTG	909	915	6	+	Arabidopsis thaliana	cis-acting regulatory element involved in light responsiveness
Ahy_A06g026272	G-Box	CACGTT	184	190	6	+	Pisum sativum	cis-acting regulatory element involved in light responsiveness
Ahy_A06g026272	I-box	gGATAAGGTG	805	814	9	-	Zea mays	part of a light responsive element
Ahy_A06g026272	LAMP-element	CTTTATCA	781	789	8	+	Pisum sativum	part of a light responsive element
Ahy_A06g026272	GTGGC-motif	GATTCTGTGGC	1338	1348	10	+	Spinacia oleracea	part of a light responsive element
Ahy_A06g026272	Box 4	ATTAAT	258	264	6	+	Petroselinum crispum	part of a conserved DNA module involved in light responsiveness
Ahy_A06g026272	Box 4	ATTAAT	368	374	6	+	Petroselinum crispum	part of a conserved DNA module involved in light responsiveness
Ahy_A06g026320	G-Box	CACGTT	787	793	6	+	Pisum sativum	cis-acting regulatory element involved in light responsiveness
Ahy_A06g026320	G-Box	CACGTG	1078	1084	6	-	Pisum sativum	cis-acting regulatory element involved in light responsiveness
Ahy_A06g026320	G-box	CACGTG	1078	1084	6	-	Arabidopsis thaliana	cis-acting regulatory element involved in light responsiveness
Ahy_A06g026320	MRE	AACCTAA	1262	1269	7	-	Petroselinum crispum	MYB binding site involved in light responsiveness
Ahy_A06g026320	MRE	AACCTAA	1368	1375	7	-	Petroselinum crispum	MYB binding site involved in light responsiveness
Ahy_A06g026320	GT1-motif	GGTTAA	1371	1377	6	+	Arabidopsis thaliana	light responsive element
Ahy_A06g026320	TCCC-motif	TCTCCCT	1104	1111	7	+	Spinacia oleracea	part of a light responsive element
Ahy_A06g026320	GA-motif	ATAGATAA	877	885	8	-	Arabidopsis thaliana	part of a light responsive element
Ahy_A06g026320	Box 4	ATTAAT	221	227	6	+	Petroselinum crispum	part of a conserved DNA module involved in light responsiveness
Ahy_A06g026320	Box 4	ATTAAT	497	503	6	+	Petroselinum crispum	part of a conserved DNA module involved in light responsiveness
Ahy_A06g026320	Box 4	ATTAAT	584	590	6	+	Petroselinum crispum	part of a conserved DNA module involved in light responsiveness
Ahy_A06g026579B	GATA-motif	AAGATAAGATT	73	83	10	-	Arabidopsis thaliana	part of a light responsive element
Ahy_A06g026579B	GATA-motif	AAGATAAGATT	133	144	11	-	Arabidopsis thaliana	part of a light responsive element
Ahy_A06g026579B	AT1-motif	AATTATTTTTTATT	569	582	13	+	Solanum tuberosum	part of a light responsive module
Ahy_A06g026579B	Box 4	ATTAAT	892	898	6	-	Petroselinum crispum	part of a conserved DNA module involved in light responsiveness
Ahy_A06g026579B	Box 4	ATTAAT	921	927	6	-	Petroselinum crispum	part of a conserved DNA module involved in light responsiveness
Ahy_A06g026579B	Box 4	ATTAAT	995	1001	6	-	Petroselinum crispum	part of a conserved DNA module involved in light responsiveness
Ahy_A06g026579B	Box 4	ATTAAT	1086	1092	6	-	Petroselinum crispum	part of a conserved DNA module involved in light responsiveness
Ahy_A06g026579B	Box 4	ATTAAT	1090	1096	6	-	Petroselinum crispum	part of a conserved DNA module involved in light responsiveness
Ahy_A06g026579B	Box 4	ATTAAT	1149	1155	6	-	Petroselinum crispum	part of a conserved DNA module involved in light responsiveness
Ahy_A06g026579B	Box 4	ATTAAT	1365	1371	6	-	Petroselinum crispum	part of a conserved DNA module involved in light responsiveness
Ahy_A06g027061A	Box 4	ATTAAT	30	36	6	+	Petroselinum crispum	part of a conserved DNA module involved in light responsiveness
Ahy_A06g027061A	Box 4	ATTAAT	46	52	6	+	Petroselinum crispum	part of a conserved DNA module involved in light responsiveness
Ahy_A06g027061A	Box 4	ATTAAT	62	68	6	+	Petroselinum crispum	part of a conserved DNA module involved in light responsiveness
Ahy_A06g027061A	Box 4	ATTAAT	348	354	6	+	Petroselinum crispum	part of a conserved DNA module involved in light responsiveness
Ahy_A06g027061A	Box 4	ATTAAT	1361	1367	6	-	Petroselinum crispum	part of a conserved DNA module involved in light responsiveness
Ahy_A06g027061A	GATA-motif	GATAGGA	586	593	7	-	Arabidopsis thaliana	part of a light responsive element
Ahy_A06g027061A	TCCC-motif	TCTCCCT	1186	1193	7	-	Spinacia oleracea	part of a light responsive element
Ahy_A06g027061A	chs-CMA1a	TTACTTAA	642	650	8	+	Daucus carota	part of a light responsive element
Ahy_A06g027061A	TCT-motif	TCTTAC	1235	1241	6	+	Arabidopsis thaliana	part of a light responsive element
Ahy_A06g027061A	GA-motif	ATAGATAA	788	796	8	-	Arabidopsis thaliana	part of a light responsive element
Ahy_A06g027061A	MRE	AACCTAA	1081	1088	7	-	Petroselinum crispum	MYB binding site involved in light responsiveness
Ahy_A06g027061A	G-box	CACGTC	1114	1120	6	-	Zea mays	cis-acting regulatory element involved in light responsiveness
Ahy_A06g027061A	LAMP-element	CTTTATCA	923	931	8	+	Pisum sativum	part of a light responsive element
Ahy_A06g027061A	I-box	AGATAAGG	861	869	8	-	Triticum aestivum	part of a light responsive element
Ahy_A06g027061A	GT1-motif	GGTTAA	646	652	6	-	Arabidopsis thaliana	light responsive element
Ahy_A06g027061A	GT1-motif	GGTTAAT	1075	1082	7	+	Avena sativa	light responsive element
Ahy_A06g027327A	ACA-motif	AATCACAACCATA	767	779	12	-	Arabidopsis thaliana	part of gapA in (gapA-CMA1) involved with light responsiveness
Ahy_A06g027327A	TCCC-motif	TCTCCCT	543	550	7	-	Spinacia oleracea	part of a light responsive element
Ahy_A06g027327A	chs-CMA2a	TCACTTGA	724	732	8	-	Petroselinum crispum	part of a light responsive element
Ahy_A06g027327A	Box II	TGGTAATAA	555	564	9	-	Solanum tuberosum	part of a light responsive element
Ahy_A06g027327A	GATA-motif	AAGGATAAGG	677	686	9	+	Solanum tuberosum	part of a light responsive element
Ahy_A06g027327A	GT1-motif	GTGTGTGAA	326	335	9	-	Solanum tuberosum	light responsive element
Ahy_A06g027327A	GT1-motif	GGTTAAT	1020	1027	7	+	Avena sativa	light responsive element
Ahy_A06g027327A	GT1-motif	GGTTAAT	1112	1119	7	+	Avena sativa	light responsive element
Ahy_A06g027327A	I-box	gGATAAGGTG	1011	1020	9	+	Zea mays	part of a light responsive element
Ahy_A06g027327A	G-Box	CACGTT	1123	1129	6	+	Pisum sativum	cis-acting regulatory element involved in light responsiveness
Ahy_A06g027361	TCT-motif	TCTTAC	1148	1154	6	-	Arabidopsis thaliana	part of a light responsive element
Ahy_A06g027361	GATA-motif	AAGATAAGATT	372	382	10	-	Arabidopsis thaliana	part of a light responsive element
Ahy_A06g027361	GATA-motif	AAGATAAGATT	406	416	10	-	Arabidopsis thaliana	part of a light responsive element
Ahy_A06g027361	I-box	gGATAAGGTG	282	291	9	-	Zea mays	part of a light responsive element
Ahy_A06g027361	MRE	AACCTAA	875	882	7	-	Petroselinum crispum	MYB binding site involved in light responsiveness
Ahy_A06g027361	Box 4	ATTAAT	892	898	6	-	Petroselinum crispum	part of a conserved DNA module involved in light responsiveness
Ahy_A06g027361	Box 4	ATTAAT	1106	1112	6	-	Petroselinum crispum	part of a conserved DNA module involved in light responsiveness
Ahy_A06g027361	Box 4	ATTAAT	1271	1277	6	-	Petroselinum crispum	part of a conserved DNA module involved in light responsiveness
Ahy_A06g027954	Box 4	ATTAAT	163	169	6	+	Petroselinum crispum	part of a conserved DNA module involved in light responsiveness
Ahy_A06g027954	Box 4	ATTAAT	820	826	6	-	Petroselinum crispum	part of a conserved DNA module involved in light responsiveness
Ahy_A06g027954	Box 4	ATTAAT	843	849	6	-	Petroselinum crispum	part of a conserved DNA module involved in light responsiveness
Ahy_A06g027954	G-box	TACGTG	548	554	6	+	Arabidopsis thaliana	cis-acting regulatory element involved in light responsiveness
Ahy_A06g027954	MRE	AACCTAA	1052	1059	7	-	Petroselinum crispum	MYB binding site involved in light responsiveness
Ahy_A06g027954	LAMP-element	CTTTATCA	624	632	8	-	Pisum sativum	part of a light responsive element
Ahy_A06g027954	chs-CMA2a	TCACTTGA	266	274	8	+	Petroselinum crispum	part of a light responsive element
Ahy_A06g027954	TCT-motif	TCTTAC	138	144	6	+	Arabidopsis thaliana	part of a light responsive element
Ahy_A06g027954	Sp1	GGGCGG	1115	1121	6	+	Oryza sativa	light responsive element
Ahy_A06g027954	Sp1	GGGCGG	1238	1244	6	+	Oryza sativa	light responsive element
Ahy_A06g028294	Box 4	ATTAAT	272	278	6	+	Petroselinum crispum	part of a conserved DNA module involved in light responsiveness
Ahy_A06g028294	Box 4	ATTAAT	868	874	6	-	Petroselinum crispum	part of a conserved DNA module involved in light responsiveness
Ahy_A06g028294	AT1-motif	AATTATTTTTTATT	258	271	13	+	Solanum tuberosum	part of a light responsive module
Ahy_A06g028294	MRE	AACCTAA	1013	1020	7	+	Petroselinum crispum	MYB binding site involved in light responsiveness
Ahy_A06g028294	ATCT-motif	AATCTAATCC	1013	1022	9	+	Pisum sativum	part of a conserved DNA module involved in light responsiveness
Ahy_A06g028294	G-box	CACGTC	1425	1431	6	-	Zea mays	cis-acting regulatory element involved in light responsiveness
Ahy_A06g028294	Gap-box	CAAATGAA(A/G)A	596	605	9	-	Arabidopsis thaliana	part of a light responsive element
Ahy_A06g028294	GATA-motif	AAGATAAGATT	168	178	10	+	Arabidopsis thaliana	part of a light responsive element
Ahy_A06g028294	TCCC-motif	TCTCCCT	65	72	7	+	Spinacia oleracea	part of a light responsive element
Ahy_A06g028866	TCT-motif	TCTTAC	1199	1205	6	+	Arabidopsis thaliana	part of a light responsive element
Ahy_A06g028866	GATA-motif	GATAGGA	732	739	7	+	Arabidopsis thaliana	part of a light responsive element
Ahy_A06g028866	I-box	cGATAAGGCG	1057	1066	9	+	Zea mays	part of a light responsive element
Ahy_A06g028866	G-box	CACGTC	4	10	6	-	Zea mays	cis-acting regulatory element involved in light responsiveness
Ahy_A06g028866	G-box	CACGTC	727	733	6	-	Zea mays	cis-acting regulatory element involved in light responsiveness
Ahy_A06g028866	G-box	CACGAC	1232	1238	6	-	Zea mays	cis-acting regulatory element involved in light responsiveness
Ahy_A06g029100	Box 4	ATTAAT	9	15	6	+	Petroselinum crispum	part of a conserved DNA module involved in light responsiveness
Ahy_A06g029100	Box 4	ATTAAT	15	21	6	+	Petroselinum crispum	part of a conserved DNA module involved in light responsiveness
Ahy_A06g029100	Box 4	ATTAAT	40	46	6	+	Petroselinum crispum	part of a conserved DNA module involved in light responsiveness
Ahy_A06g029100	Box 4	ATTAAT	551	557	6	+	Petroselinum crispum	part of a conserved DNA module involved in light responsiveness
Ahy_A06g029100	Box 4	ATTAAT	613	619	6	+	Petroselinum crispum	part of a conserved DNA module involved in light responsiveness
Ahy_A06g029100	GT1-motif	GGTTAA	1492	1498	6	+	Arabidopsis thaliana	light responsive element
Ahy_A06g029203	AE-box	AGAAACAA	391	399	8	-	Arabidopsis thaliana	part of a module for light response
Ahy_A06g029203	GT1-motif	GGTTAA	690	696	6	+	Arabidopsis thaliana	light responsive element
Ahy_A06g029203	I-box	cCATATCCAAT	516	526	10	-	Flaveria trinervia	part of a light responsive element
Ahy_A06g029203	MRE	AACCTAA	304	311	7	-	Petroselinum crispum	MYB binding site involved in light responsiveness
Ahy_A06g029203	Box 4	ATTAAT	733	739	6	+	Petroselinum crispum	part of a conserved DNA module involved in light responsiveness
Ahy_A06g029203	Box 4	ATTAAT	1424	1430	6	-	Petroselinum crispum	part of a conserved DNA module involved in light responsiveness
Ahy_A06g029203	Box 4	ATTAAT	1428	1434	6	-	Petroselinum crispum	part of a conserved DNA module involved in light responsiveness
Ahy_A06g029203	Box 4	ATTAAT	1477	1483	6	-	Petroselinum crispum	part of a conserved DNA module involved in light responsiveness
Ahy_A06g029321	Box 4	ATTAAT	768	774	6	-	Petroselinum crispum	part of a conserved DNA module involved in light responsiveness
Ahy_A06g029321	Box 4	ATTAAT	1175	1181	6	-	Petroselinum crispum	part of a conserved DNA module involved in light responsiveness
Ahy_A06g029321	Box 4	ATTAAT	1179	1185	6	-	Petroselinum crispum	part of a conserved DNA module involved in light responsiveness
Ahy_A06g029321	GATA-motif	AAGATAAGATT	129	139	10	+	Arabidopsis thaliana	part of a light responsive element
Ahy_A06g029321	GATA-motif	AAGATAAGATT	156	166	10	+	Arabidopsis thaliana	part of a light responsive element
Ahy_A06g029321	GATA-motif	AAGATAAGATT	161	171	10	+	Arabidopsis thaliana	part of a light responsive element
Ahy_A06g029321	TCCC-motif	TCTCCCT	508	515	7	-	Spinacia oleracea	part of a light responsive element
Ahy_A06g029321	TCT-motif	TCTTAC	1486	1492	6	-	Arabidopsis thaliana	part of a light responsive element
Ahy_A06g029321	chs-CMA1a	TTACTTAA	571	579	8	-	Daucus carota	part of a light responsive element
Ahy_A06g029321	chs-CMA1a	TTACTTAA	1482	1490	8	-	Daucus carota	part of a light responsive element
Ahy_A06g029321	G-box	CACGAC	74	80	6	+	Zea mays	cis-acting regulatory element involved in light responsiveness
Ahy_A06g029321	G-box	TACGTG	984	990	6	-	Arabidopsis thaliana	cis-acting regulatory element involved in light responsiveness
Ahy_A07g031037	Box 4	ATTAAT	189	195	6	+	Petroselinum crispum	part of a conserved DNA module involved in light responsiveness
Ahy_A07g031037	Box 4	ATTAAT	350	356	6	+	Petroselinum crispum	part of a conserved DNA module involved in light responsiveness
Ahy_A07g031037	Box 4	ATTAAT	566	572	6	+	Petroselinum crispum	part of a conserved DNA module involved in light responsiveness
Ahy_A07g031037	Box 4	ATTAAT	628	634	6	+	Petroselinum crispum	part of a conserved DNA module involved in light responsiveness
Ahy_A07g031037	MRE	AACCTAA	1351	1358	7	+	Petroselinum crispum	MYB binding site involved in light responsiveness
Ahy_A07g031037	G-box	TACGTG	518	524	6	+	Arabidopsis thaliana	cis-acting regulatory element involved in light responsiveness
Ahy_A07g031037	GT1-motif	GGTTAA	556	562	6	-	Arabidopsis thaliana	light responsive element
Ahy_A07g031037	GT1-motif	GGTTAA	1492	1498	6	+	Arabidopsis thaliana	light responsive element
Ahy_A07g031037	I-box	cCATATCCAAT	1389	1399	10	-	Flaveria trinervia	part of a light responsive element
Ahy_A07g031037	AT1-motif	AATTATTTTTTATT	697	710	13	+	Solanum tuberosum	part of a light responsive module
Ahy_A07g031037	GATA-motif	GATAGGG	78	85	7	-	Pisum sativum	part of a light responsive element
Ahy_A07g031037	ACE	GACACGTATG	516	526	10	-	Petroselinum crispum	cis-acting element involved in light responsiveness
Ahy_A07g031037	ACE	CTAACGTATT	694	703	9	+	Petroselinum crispum	cis-acting element involved in light responsiveness
Ahy_A07g031805	Box 4	ATTAAT	340	346	6	+	Petroselinum crispum	part of a conserved DNA module involved in light responsiveness
Ahy_A07g031805	Box 4	ATTAAT	579	585	6	+	Petroselinum crispum	part of a conserved DNA module involved in light responsiveness
Ahy_A07g031805	Box 4	ATTAAT	641	647	6	+	Petroselinum crispum	part of a conserved DNA module involved in light responsiveness
Ahy_A07g031805	GT1-motif	GGTTAA	569	575	6	-	Arabidopsis thaliana	light responsive element
Ahy_A07g031805	I-box	TGATAATGT	262	271	9	+	Solanum tuberosum	part of a light responsive element
Ahy_A07g031805	I-box	cCATATCCAAT	1389	1399	10	-	Flaveria trinervia	part of a light responsive element
Ahy_A07g031805	GATA-motif	AAGGATAAGG	60	69	9	-	Solanum tuberosum	part of a light responsive element
Ahy_A07g031836	GT1-motif	GGTTAA	592	598	6	+	Arabidopsis thaliana	light responsive element
Ahy_A07g031836	ATCT-motif	AATCTAATCC	97	107	10	-	Pisum sativum	part of a conserved DNA module involved in light responsiveness
Ahy_A07g031836	TCT-motif	TCTTAC	812	818	6	-	Arabidopsis thaliana	part of a light responsive element
Ahy_A07g031837	TCT-motif	TCTTAC	238	244	6	-	Arabidopsis thaliana	part of a light responsive element
Ahy_A07g031837	Box 4	ATTAAT	78	84	6	+	Petroselinum crispum	part of a conserved DNA module involved in light responsiveness
Ahy_A07g031837	Box 4	ATTAAT	385	391	6	+	Petroselinum crispum	part of a conserved DNA module involved in light responsiveness
Ahy_A07g031837	Box 4	ATTAAT	648	654	6	+	Petroselinum crispum	part of a conserved DNA module involved in light responsiveness
Ahy_A07g031837	Box 4	ATTAAT	1037	1043	6	-	Petroselinum crispum	part of a conserved DNA module involved in light responsiveness
Ahy_A07g031837	Box 4	ATTAAT	1268	1274	6	-	Petroselinum crispum	part of a conserved DNA module involved in light responsiveness
Ahy_A07g031837	Box 4	ATTAAT	1371	1377	6	-	Petroselinum crispum	part of a conserved DNA module involved in light responsiveness
Ahy_A07g031837	ATCT-motif	AATCTAATCC	361	370	9	-	Pisum sativum	part of a conserved DNA module involved in light responsiveness
Ahy_A07g032187	G-Box	CACGTT	617	623	6	+	Pisum sativum	cis-acting regulatory element involved in light responsiveness
Ahy_A07g032187	GT1-motif	GGTTAAT	636	643	7	-	Avena sativa	light responsive element
Ahy_A07g032187	GT1-motif	GGTTAA	637	643	6	-	Arabidopsis thaliana	light responsive element
Ahy_A07g032187	GT1-motif	GGTTAA	1466	1472	6	-	Arabidopsis thaliana	light responsive element
Ahy_A07g032187	I-box	cCATATCCAAT	119	129	10	+	Flaveria trinervia	part of a light responsive element
Ahy_A07g032187	AT1-motif	AATTATTTTTTATT	412	425	13	+	Solanum tuberosum	part of a light responsive module
Ahy_A07g032187	GATA-motif	AAGATAAGATT	1068	1078	10	+	Arabidopsis thaliana	part of a light responsive element
Ahy_A07g032187	GA-motif	ATAGATAA	510	518	8	-	Arabidopsis thaliana	part of a light responsive element
Ahy_A07g032187	Box 4	ATTAAT	368	374	6	+	Petroselinum crispum	part of a conserved DNA module involved in light responsiveness
Ahy_A07g032187	Box 4	ATTAAT	426	432	6	+	Petroselinum crispum	part of a conserved DNA module involved in light responsiveness
Ahy_A07g032187	Box 4	ATTAAT	430	436	6	+	Petroselinum crispum	part of a conserved DNA module involved in light responsiveness
Ahy_A07g032187	Box 4	ATTAAT	759	765	6	-	Petroselinum crispum	part of a conserved DNA module involved in light responsiveness
Ahy_A07g032187	Box 4	ATTAAT	785	791	6	-	Petroselinum crispum	part of a conserved DNA module involved in light responsiveness
Ahy_A07g032187	Box 4	ATTAAT	893	899	6	-	Petroselinum crispum	part of a conserved DNA module involved in light responsiveness
Ahy_A07g032187	Box 4	ATTAAT	1033	1039	6	-	Petroselinum crispum	part of a conserved DNA module involved in light responsiveness
Ahy_A07g032187	Box 4	ATTAAT	1218	1224	6	-	Petroselinum crispum	part of a conserved DNA module involved in light responsiveness
Ahy_A07g032188	Box 4	ATTAAT	464	470	6	+	Petroselinum crispum	part of a conserved DNA module involved in light responsiveness
Ahy_A07g032188	Box 4	ATTAAT	522	528	6	+	Petroselinum crispum	part of a conserved DNA module involved in light responsiveness
Ahy_A07g032188	Box 4	ATTAAT	526	532	6	+	Petroselinum crispum	part of a conserved DNA module involved in light responsiveness
Ahy_A07g032188	Box 4	ATTAAT	856	862	6	-	Petroselinum crispum	part of a conserved DNA module involved in light responsiveness
Ahy_A07g032188	Box 4	ATTAAT	1131	1137	6	-	Petroselinum crispum	part of a conserved DNA module involved in light responsiveness
Ahy_A07g032188	Box 4	ATTAAT	1312	1318	6	-	Petroselinum crispum	part of a conserved DNA module involved in light responsiveness
Ahy_A07g032188	G-Box	CACGTT	714	720	6	+	Pisum sativum	cis-acting regulatory element involved in light responsiveness
Ahy_A07g032188	AT1-motif	AATTATTTTTTATT	226	239	13	+	Solanum tuberosum	part of a light responsive module
Ahy_A07g032188	AT1-motif	AATTATTTTTTATT	1024	1037	13	+	Solanum tuberosum	part of a light responsive module
Ahy_A07g032188	I-box	cCATATCCAAT	218	228	10	+	Flaveria trinervia	part of a light responsive element
Ahy_A07g032188	GT1-motif	GGTTAAT	733	740	7	-	Avena sativa	light responsive element
Ahy_A07g032188	GT1-motif	GGTTAA	734	740	6	-	Arabidopsis thaliana	light responsive element
Ahy_A07g032188	GATA-motif	AAGATAAGATT	17	27	10	-	Arabidopsis thaliana	part of a light responsive element
Ahy_A07g032188	GATA-motif	AAGATAAGATT	77	88	11	-	Arabidopsis thaliana	part of a light responsive element
Ahy_A07g032188	GA-motif	ATAGATAA	606	614	8	-	Arabidopsis thaliana	part of a light responsive element
Ahy_A07g033283	TCCC-motif	TCTCCCT	1419	1426	7	-	Spinacia oleracea	part of a light responsive element
Ahy_A07g033283	GATA-motif	AAGGATAAGG	647	657	10	+	Solanum tuberosum	part of a light responsive element
Ahy_A07g033283	TCT-motif	TCTTAC	703	709	6	-	Arabidopsis thaliana	part of a light responsive element
Ahy_A07g033283	G-box	CACGTG	1442	1448	6	-	Arabidopsis thaliana	cis-acting regulatory element involved in light responsiveness
Ahy_A07g033283	G-box	CACGAC	1481	1487	6	-	Zea mays	cis-acting regulatory element involved in light responsiveness
Ahy_A07g033283	G-Box	CACGTG	1442	1448	6	-	Pisum sativum	cis-acting regulatory element involved in light responsiveness
Ahy_A07g033283	GT1-motif	GGTTAA	834	840	6	-	Arabidopsis thaliana	light responsive element
Ahy_A07g033283	I-box	ccttatcct	648	657	9	-	Arabidopsis thaliana	part of a light responsive element
Ahy_A07g033283	I-box	gGATAAGGTG	649	658	9	+	Zea mays	part of a light responsive element
Ahy_A07g033948	TCT-motif	TCTTAC	9	15	6	+	Arabidopsis thaliana	part of a light responsive element
Ahy_A07g033948	TCT-motif	TCTTAC	501	507	6	+	Arabidopsis thaliana	part of a light responsive element
Ahy_A07g033948	TCT-motif	TCTTAC	865	871	6	-	Arabidopsis thaliana	part of a light responsive element
Ahy_A07g033948	TCT-motif	TCTTAC	1305	1311	6	-	Arabidopsis thaliana	part of a light responsive element
Ahy_A07g033948	GA-motif	ATAGATAA	1011	1019	8	-	Arabidopsis thaliana	part of a light responsive element
Ahy_A07g033948	MRE	AACCTAA	1135	1142	7	-	Petroselinum crispum	MYB binding site involved in light responsiveness
Ahy_A07g033948	ATC-motif	AGTAATCT	605	613	8	-	Spinacia oleracea	part of a conserved DNA module involved in light responsiveness
Ahy_A07g033948	GT1-motif	GGTTAA	690	696	6	-	Arabidopsis thaliana	light responsive element
Ahy_A07g033948	GT1-motif	GGTTAA	1492	1498	6	+	Arabidopsis thaliana	light responsive element
Ahy_A07g034057	Box 4	ATTAAT	381	387	6	+	Petroselinum crispum	part of a conserved DNA module involved in light responsiveness
Ahy_A07g034057	Box 4	ATTAAT	1318	1324	6	-	Petroselinum crispum	part of a conserved DNA module involved in light responsiveness
Ahy_A07g034057	Box 4	ATTAAT	1430	1436	6	-	Petroselinum crispum	part of a conserved DNA module involved in light responsiveness
Ahy_A07g034057	GATA-motif	AAGGATAAGG	1199	1208	9	-	Solanum tuberosum	part of a light responsive element
Ahy_A07g034057	GATA-motif	AAGGATAAGG	1205	1214	9	-	Solanum tuberosum	part of a light responsive element
Ahy_A07g034057	TCT-motif	TCTTAC	25	31	6	-	Arabidopsis thaliana	part of a light responsive element
Ahy_A07g034057	TCT-motif	TCTTAC	165	171	6	-	Arabidopsis thaliana	part of a light responsive element
Ahy_A07g034057	Gap-box	CAAATGAA(A/G)A	416	425	9	-	Arabidopsis thaliana	part of a light responsive element
Ahy_A07g034057	Gap-box	CAAATGAA(A/G)A	924	933	9	-	Arabidopsis thaliana	part of a light responsive element
Ahy_A07g034057	G-Box	CACGTG	171	177	6	+	Pisum sativum	cis-acting regulatory element involved in light responsiveness
Ahy_A07g034057	G-box	ACACGTGT	170	178	8	+	Brassica napus	cis-acting regulatory element involved in light responsiveness
Ahy_A07g034057	G-box	CACGTG	171	177	6	+	Arabidopsis thaliana	cis-acting regulatory element involved in light responsiveness
Ahy_A07g034057	ATCT-motif	AATCTAATCC	641	650	9	-	Pisum sativum	part of a conserved DNA module involved in light responsiveness
Ahy_A07g034057	ATCT-motif	AATCTAATCC	940	949	9	+	Pisum sativum	part of a conserved DNA module involved in light responsiveness
Ahy_A07g034057	LAMP-element	CCTTATCCA	1205	1214	9	+	Spinacia oleracea	part of a light responsive element
Ahy_A07g034057	AE-box	AGAAACAA	443	451	8	-	Arabidopsis thaliana	part of a module for light response
Ahy_A07g034057	GT1-motif	GGTTAA	407	413	6	-	Arabidopsis thaliana	light responsive element
Ahy_A07g035838A	GATA-motif	AAGGATAAGG	1123	1132	9	-	Solanum tuberosum	part of a light responsive element
Ahy_A07g035838A	Sp1	GGGCGG	692	698	6	+	Oryza sativa	light responsive element
Ahy_A07g035838A	G-Box	CACGTT	1329	1335	6	-	Pisum sativum	cis-acting regulatory element involved in light responsiveness
Ahy_A07g035838A	MRE	AACCTAA	288	295	7	+	Petroselinum crispum	MYB binding site involved in light responsiveness
Ahy_A07g035838A	G-box	TACGTG	486	492	6	+	Arabidopsis thaliana	cis-acting regulatory element involved in light responsiveness
Ahy_A07g035838A	LAMP-element	CTTTATCA	449	457	8	-	Pisum sativum	part of a light responsive element
Ahy_A07g035838A	Box 4	ATTAAT	1187	1193	6	-	Petroselinum crispum	part of a conserved DNA module involved in light responsiveness
Ahy_A07g035838A	Box 4	ATTAAT	1404	1410	6	-	Petroselinum crispum	part of a conserved DNA module involved in light responsiveness
Ahy_A07g035845A	I-box	TGATAATGT	687	696	9	+	Solanum tuberosum	part of a light responsive element
Ahy_A07g035845A	AT1-motif	AATTATTTTTTATT	513	526	13	-	Solanum tuberosum	part of a light responsive module
Ahy_A07g035845A	AE-box	AGAAACAA	1122	1130	8	+	Arabidopsis thaliana	part of a module for light response
Ahy_A07g035845A	G-Box	CACGTT	74	80	6	+	Pisum sativum	cis-acting regulatory element involved in light responsiveness
Ahy_A07g035845A	Box 4	ATTAAT	342	348	6	+	Petroselinum crispum	part of a conserved DNA module involved in light responsiveness
Ahy_A07g035845A	Box 4	ATTAAT	841	847	6	-	Petroselinum crispum	part of a conserved DNA module involved in light responsiveness
Ahy_A07g035989	GT1-motif	GGTTAA	638	644	6	+	Arabidopsis thaliana	light responsive element
Ahy_A07g035989	G-box	CACGTC	173	179	6	-	Zea mays	cis-acting regulatory element involved in light responsiveness
Ahy_A07g035989	G-box	GCCACGTGGA	1053	1062	9	+	Arabidopsis thaliana	cis-acting regulatory element involved in light responsiveness
Ahy_A07g035989	G-Box	TCCACATGGCA	1052	1062	10	-	Triticum aestivum	cis-acting regulatory element involved in light responsiveness
Ahy_A07g035989	Gap-box	CAAATGAA(A/G)A	6	15	9	-	Arabidopsis thaliana	part of a light responsive element
Ahy_A07g035989	chs-CMA1a	TTACTTAA	819	827	8	-	Daucus carota	part of a light responsive element
Ahy_A07g035989	GATA-motif	AAGGATAAGG	877	886	9	-	Solanum tuberosum	part of a light responsive element
Ahy_A07g035989	Box 4	ATTAAT	98	104	6	+	Petroselinum crispum	part of a conserved DNA module involved in light responsiveness
Ahy_A07g035990	G-box	CACGTC	112	118	6	-	Zea mays	cis-acting regulatory element involved in light responsiveness
Ahy_A07g035990	G-box	GCCACGTGGA	1060	1069	9	+	Arabidopsis thaliana	cis-acting regulatory element involved in light responsiveness
Ahy_A07g035990	G-Box	TCCACATGGCA	1059	1069	10	-	Triticum aestivum	cis-acting regulatory element involved in light responsiveness
Ahy_A07g035990	GT1-motif	GGTTAA	645	651	6	+	Arabidopsis thaliana	light responsive element
Ahy_A07g035990	chs-CMA1a	TTACTTAA	826	834	8	-	Daucus carota	part of a light responsive element
Ahy_A07g035990	Box 4	ATTAAT	37	43	6	+	Petroselinum crispum	part of a conserved DNA module involved in light responsiveness
Ahy_A07g036380	AE-box	AGAAACAA	1384	1392	8	-	Arabidopsis thaliana	part of a module for light response
Ahy_A07g036380	GT1-motif	GGTTAAT	315	322	7	+	Avena sativa	light responsive element
Ahy_A07g036380	GT1-motif	GGTTAA	987	993	6	-	Arabidopsis thaliana	light responsive element
Ahy_A07g036380	GT1-motif	GGTTAA	1341	1347	6	+	Arabidopsis thaliana	light responsive element
Ahy_A07g036380	MRE	AACCTAA	1338	1345	7	-	Petroselinum crispum	MYB binding site involved in light responsiveness
Ahy_A07g036380	TCCC-motif	TCTCCCT	533	540	7	+	Spinacia oleracea	part of a light responsive element
Ahy_A07g036426A	Box 4	ATTAAT	61	67	6	+	Petroselinum crispum	part of a conserved DNA module involved in light responsiveness
Ahy_A07g036426A	Box 4	ATTAAT	71	77	6	+	Petroselinum crispum	part of a conserved DNA module involved in light responsiveness
Ahy_A07g036426A	Box 4	ATTAAT	111	117	6	+	Petroselinum crispum	part of a conserved DNA module involved in light responsiveness
Ahy_A07g036426A	Box 4	ATTAAT	115	121	6	+	Petroselinum crispum	part of a conserved DNA module involved in light responsiveness
Ahy_A07g036426A	Box 4	ATTAAT	125	131	6	+	Petroselinum crispum	part of a conserved DNA module involved in light responsiveness
Ahy_A07g036426A	Box 4	ATTAAT	423	429	6	+	Petroselinum crispum	part of a conserved DNA module involved in light responsiveness
Ahy_A07g036426A	G-Box	CACGTG	1185	1191	6	-	Pisum sativum	cis-acting regulatory element involved in light responsiveness
Ahy_A07g036426A	MRE	AACCTAA	1104	1111	7	-	Petroselinum crispum	MYB binding site involved in light responsiveness
Ahy_A07g036426A	G-box	CACGTG	1185	1191	6	-	Arabidopsis thaliana	cis-acting regulatory element involved in light responsiveness
Ahy_A07g036426A	AT1-motif	AATTATTTTTTATT	31	44	13	-	Solanum tuberosum	part of a light responsive module
Ahy_A07g036426A	AE-box	AGAAACTT	1019	1027	8	-	Arabidopsis thaliana	part of a module for light response
Ahy_A07g036766	AE-box	AGAAACAA	1074	1082	8	-	Arabidopsis thaliana	part of a module for light response
Ahy_A07g036766	G-Box	CACGTGAAA	315	324	9	-	Pisum sativum	cis-acting regulatory element involved in light responsiveness
Ahy_A07g036766	G-Box	CACGTG	318	324	6	+	Pisum sativum	cis-acting regulatory element involved in light responsiveness
Ahy_A07g036766	G-box	CACGTG	318	324	6	+	Arabidopsis thaliana	cis-acting regulatory element involved in light responsiveness
Ahy_A07g036766	G-box	CACGTC	1196	1202	6	-	Zea mays	cis-acting regulatory element involved in light responsiveness
Ahy_A07g036766	L-box	ATCCCACCTAC	1317	1327	10	-	Petroselinum crispum	part of a light responsive element
Ahy_A07g036766	AAAC-motif	CAATCAAAACCT	226	237	11	+	Spinacia oleracea	light responsive element
Ahy_A07g036766	TCCC-motif	TCTCCCT	905	912	7	+	Spinacia oleracea	part of a light responsive element
Ahy_A07g036766	Box 4	ATTAAT	567	573	6	+	Petroselinum crispum	part of a conserved DNA module involved in light responsiveness
Ahy_A07g036779	Box 4	ATTAAT	143	149	6	+	Petroselinum crispum	part of a conserved DNA module involved in light responsiveness
Ahy_A07g036779	Box 4	ATTAAT	390	396	6	+	Petroselinum crispum	part of a conserved DNA module involved in light responsiveness
Ahy_A07g036779	Box 4	ATTAAT	1435	1441	6	-	Petroselinum crispum	part of a conserved DNA module involved in light responsiveness
Ahy_A07g036779	ACE	CTAACGTATT	346	355	9	+	Petroselinum crispum	cis-acting element involved in light responsiveness
Ahy_A07g036779	GATA-motif	AAGATAAGATT	431	441	10	-	Arabidopsis thaliana	part of a light responsive element
Ahy_A07g036779	chs-CMA2a	TCACTTGA	1465	1473	8	+	Petroselinum crispum	part of a light responsive element
Ahy_A07g036779	GT1-motif	GGTTAA	1338	1344	6	+	Arabidopsis thaliana	light responsive element
Ahy_A07g036779	G-box	ACACGTG(G/t)CACC	866	876	10	+	Lycopersicon esculentum	cis-acting regulatory element involved in light responsiveness
Ahy_A08g037481	Box 4	ATTAAT	612	618	6	+	Petroselinum crispum	part of a conserved DNA module involved in light responsiveness
Ahy_A08g037481	TCCC-motif	TCTCCCT	1201	1208	7	+	Spinacia oleracea	part of a light responsive element
Ahy_A08g037481	chs-CMA2a	TCACTTGA	1183	1191	8	+	Petroselinum crispum	part of a light responsive element
Ahy_A08g037481	GATA-motif	GATAGGA	995	1002	7	-	Arabidopsis thaliana	part of a light responsive element
Ahy_A08g037481	Sp1	GGGCGG	897	903	6	-	Oryza sativa	light responsive element
Ahy_A08g037481	G-box	CACGAC	1453	1459	6	+	Zea mays	cis-acting regulatory element involved in light responsiveness
Ahy_A08g037481	ATC-motif	TGCTATCCG	338	347	9	+	Zea mays	part of a conserved DNA module involved in light responsiveness
Ahy_A08g038634	G-box	tgACACGTGGCA	103	114	11	+	Lycopersicon esculentum	cis-acting regulatory element involved in light responsiveness
Ahy_A08g038634	G-Box	CACGTT	173	179	6	+	Pisum sativum	cis-acting regulatory element involved in light responsiveness
Ahy_A08g038634	GT1-motif	GGTTAAT	1118	1125	7	+	Avena sativa	light responsive element
Ahy_A08g038634	GT1-motif	GGTTAA	1382	1388	6	+	Arabidopsis thaliana	light responsive element
Ahy_A08g038634	AE-box	AGAAACAA	687	695	8	-	Arabidopsis thaliana	part of a module for light response
Ahy_A08g038634	I-box	cCATATCCAAT	1170	1180	10	-	Flaveria trinervia	part of a light responsive element
Ahy_A08g038649	G-box	CACGAC	102	108	6	-	Zea mays	cis-acting regulatory element involved in light responsiveness
Ahy_A08g038649	G-box	TAACACGTAG	165	174	9	-	Brassica oleracea	cis-acting regulatory element involved in light responsiveness
Ahy_A08g038649	G-box	TACGTG	166	172	6	+	Arabidopsis thaliana	cis-acting regulatory element involved in light responsiveness
Ahy_A08g038649	G-box	CACGAC	841	847	6	+	Zea mays	cis-acting regulatory element involved in light responsiveness
Ahy_A08g038649	MRE	AACCTAA	133	140	7	-	Petroselinum crispum	MYB binding site involved in light responsiveness
Ahy_A08g038649	I-box	cCATATCCAAT	1389	1399	10	-	Flaveria trinervia	part of a light responsive element
Ahy_A08g038649	GT1-motif	GGTTAA	568	574	6	-	Arabidopsis thaliana	light responsive element
Ahy_A08g038649	GT1-motif	GGTTAA	1492	1498	6	+	Arabidopsis thaliana	light responsive element
Ahy_A08g038649	TCT-motif	TCTTAC	248	254	6	-	Arabidopsis thaliana	part of a light responsive element
Ahy_A08g038649	Box 4	ATTAAT	578	584	6	+	Petroselinum crispum	part of a conserved DNA module involved in light responsiveness
Ahy_A08g038649	Box 4	ATTAAT	640	646	6	+	Petroselinum crispum	part of a conserved DNA module involved in light responsiveness
Ahy_A08g038805	Box 4	ATTAAT	332	338	6	+	Petroselinum crispum	part of a conserved DNA module involved in light responsiveness
Ahy_A08g038805	Box 4	ATTAAT	892	898	6	-	Petroselinum crispum	part of a conserved DNA module involved in light responsiveness
Ahy_A08g038805	Box 4	ATTAAT	921	927	6	-	Petroselinum crispum	part of a conserved DNA module involved in light responsiveness
Ahy_A08g038805	Box 4	ATTAAT	995	1001	6	-	Petroselinum crispum	part of a conserved DNA module involved in light responsiveness
Ahy_A08g038805	Box 4	ATTAAT	1090	1096	6	-	Petroselinum crispum	part of a conserved DNA module involved in light responsiveness
Ahy_A08g038805	Box 4	ATTAAT	1365	1371	6	-	Petroselinum crispum	part of a conserved DNA module involved in light responsiveness
Ahy_A08g038805	GT1-motif	GGTTAA	154	160	6	+	Arabidopsis thaliana	light responsive element
Ahy_A08g038805	GATA-motif	AAGATAAGATT	75	85	10	-	Arabidopsis thaliana	part of a light responsive element
Ahy_A08g038805	GATA-motif	AAGATAAGATT	135	146	11	-	Arabidopsis thaliana	part of a light responsive element
Ahy_A08g038805	GA-motif	ATAGATAA	70	78	8	-	Arabidopsis thaliana	part of a light responsive element
Ahy_A08g039362	GT1-motif	GGTTAA	361	367	6	-	Arabidopsis thaliana	light responsive element
Ahy_A08g039362	AT1-motif	AATTATTTTTTATT	1178	1191	13	+	Solanum tuberosum	part of a light responsive module
Ahy_A08g039362	I-box	atGATAAGGTC	498	508	10	-	Helianthus annuus	part of a light responsive element
Ahy_A08g039362	GTGGC-motif	GATTCTGTGGC	1027	1037	10	+	Spinacia oleracea	part of a light responsive element
Ahy_A09g042214A	Box 4	ATTAAT	483	489	6	+	Petroselinum crispum	part of a conserved DNA module involved in light responsiveness
Ahy_A09g042214A	TCT-motif	TCTTAC	1087	1093	6	-	Arabidopsis thaliana	part of a light responsive element
Ahy_A09g042214A	AE-box	AGAAACAA	1209	1217	8	-	Arabidopsis thaliana	part of a module for light response
Ahy_A09g042214A	AE-box	AGAAACAA	1312	1320	8	-	Arabidopsis thaliana	part of a module for light response
Ahy_A09g042325	GT1-motif	GGTTAAT	751	758	7	+	Avena sativa	light responsive element
Ahy_A09g042325	GT1-motif	GGTTAA	816	822	6	+	Arabidopsis thaliana	light responsive element
Ahy_A09g042325	AE-box	AGAAACAA	1052	1060	8	+	Arabidopsis thaliana	part of a module for light response
Ahy_A09g042325	G-Box	CACGTT	117	123	6	+	Pisum sativum	cis-acting regulatory element involved in light responsiveness
Ahy_A09g042325	TCT-motif	TCTTAC	686	692	6	+	Arabidopsis thaliana	part of a light responsive element
Ahy_A09g042325	TCT-motif	TCTTAC	1331	1337	6	-	Arabidopsis thaliana	part of a light responsive element
Ahy_A09g042325	Box 4	ATTAAT	55	61	6	+	Petroselinum crispum	part of a conserved DNA module involved in light responsiveness
Ahy_A09g042325	Box 4	ATTAAT	63	69	6	+	Petroselinum crispum	part of a conserved DNA module involved in light responsiveness
Ahy_A09g042325	Box 4	ATTAAT	499	505	6	+	Petroselinum crispum	part of a conserved DNA module involved in light responsiveness
Ahy_A09g042325	Box 4	ATTAAT	514	520	6	+	Petroselinum crispum	part of a conserved DNA module involved in light responsiveness
Ahy_A09g042325	Box 4	ATTAAT	559	565	6	+	Petroselinum crispum	part of a conserved DNA module involved in light responsiveness
Ahy_A09g042325	Box 4	ATTAAT	609	615	6	+	Petroselinum crispum	part of a conserved DNA module involved in light responsiveness
Ahy_A09g042325	Box 4	ATTAAT	740	746	6	+	Petroselinum crispum	part of a conserved DNA module involved in light responsiveness
Ahy_A09g042325	Box 4	ATTAAT	1105	1111	6	-	Petroselinum crispum	part of a conserved DNA module involved in light responsiveness
Ahy_A09g043074	Box 4	ATTAAT	104	110	6	+	Petroselinum crispum	part of a conserved DNA module involved in light responsiveness
Ahy_A09g043074	Box 4	ATTAAT	350	356	6	+	Petroselinum crispum	part of a conserved DNA module involved in light responsiveness
Ahy_A09g043074	Box 4	ATTAAT	413	419	6	+	Petroselinum crispum	part of a conserved DNA module involved in light responsiveness
Ahy_A09g043074	MRE	AACCTAA	1182	1189	7	+	Petroselinum crispum	MYB binding site involved in light responsiveness
Ahy_A09g043074	GT1-motif	GGTTAA	1323	1329	6	+	Arabidopsis thaliana	light responsive element
Ahy_A09g043074	AT1-motif	AATTATTTTTTATT	130	143	13	-	Solanum tuberosum	part of a light responsive module
Ahy_A09g043074	ACE	GACACGTATG	301	310	9	-	Petroselinum crispum	cis-acting element involved in light responsiveness
Ahy_A09g043106	AE-box	AGAAACAA	938	946	8	-	Arabidopsis thaliana	part of a module for light response
Ahy_A09g043106	GT1-motif	GGTTAAT	303	310	7	+	Avena sativa	light responsive element
Ahy_A09g043106	GT1-motif	GGTTAA	1133	1139	6	-	Arabidopsis thaliana	light responsive element
Ahy_A09g043106	GT1-motif	GGTTAA	1284	1290	6	-	Arabidopsis thaliana	light responsive element
Ahy_A09g043106	AT1-motif	AATTATTTTTTATT	81	94	13	+	Solanum tuberosum	part of a light responsive module
Ahy_A09g043106	MRE	AACCTAA	3	10	7	-	Petroselinum crispum	MYB binding site involved in light responsiveness
Ahy_A09g043106	TCT-motif	TCTTAC	821	827	6	+	Arabidopsis thaliana	part of a light responsive element
Ahy_A09g043106	Box 4	ATTAAT	1370	1376	6	-	Petroselinum crispum	part of a conserved DNA module involved in light responsiveness
Ahy_A09g043551	Box 4	ATTAAT	176	182	6	+	Petroselinum crispum	part of a conserved DNA module involved in light responsiveness
Ahy_A09g043551	Box 4	ATTAAT	459	465	6	+	Petroselinum crispum	part of a conserved DNA module involved in light responsiveness
Ahy_A09g043551	Box 4	ATTAAT	850	856	6	-	Petroselinum crispum	part of a conserved DNA module involved in light responsiveness
Ahy_A09g043551	Box 4	ATTAAT	903	909	6	-	Petroselinum crispum	part of a conserved DNA module involved in light responsiveness
Ahy_A09g043551	Box 4	ATTAAT	1125	1131	6	-	Petroselinum crispum	part of a conserved DNA module involved in light responsiveness
Ahy_A09g043551	Box 4	ATTAAT	1310	1316	6	-	Petroselinum crispum	part of a conserved DNA module involved in light responsiveness
Ahy_A09g043551	GATA-motif	AAGATAAGATT	69	80	11	-	Arabidopsis thaliana	part of a light responsive element
Ahy_A09g043551	GATA-motif	AAGATAAGATT	1160	1170	10	+	Arabidopsis thaliana	part of a light responsive element
Ahy_A09g043551	GT1-motif	GGTTAAT	627	634	7	-	Avena sativa	light responsive element
Ahy_A09g043551	GT1-motif	GGTTAA	628	634	6	-	Arabidopsis thaliana	light responsive element
Ahy_A09g043551	I-box	cCATATCCAAT	209	219	10	+	Flaveria trinervia	part of a light responsive element
Ahy_A09g043551	AT1-motif	AATTATTTTTTATT	503	516	13	+	Solanum tuberosum	part of a light responsive module
Ahy_A09g043551	AT1-motif	AATTATTTTTTATT	1037	1050	13	+	Solanum tuberosum	part of a light responsive module
Ahy_A09g043551	G-box	TACGTG	600	606	6	-	Arabidopsis thaliana	cis-acting regulatory element involved in light responsiveness
Ahy_A09g043551	G-Box	CACGTT	608	614	6	+	Pisum sativum	cis-acting regulatory element involved in light responsiveness
Ahy_A09g044043	G-box	TACGTG	605	611	6	-	Arabidopsis thaliana	cis-acting regulatory element involved in light responsiveness
Ahy_A09g044043	G-Box	CACGTT	613	619	6	+	Pisum sativum	cis-acting regulatory element involved in light responsiveness
Ahy_A09g044043	AE-box	AGAAACTT	1194	1202	8	+	Arabidopsis thaliana	part of a module for light response
Ahy_A09g044043	GT1-motif	GGTTAAT	632	639	7	-	Avena sativa	light responsive element
Ahy_A09g044043	GT1-motif	GGTTAA	633	639	6	-	Arabidopsis thaliana	light responsive element
Ahy_A09g044043	I-box	cCATATCCAAT	115	125	10	+	Flaveria trinervia	part of a light responsive element
Ahy_A09g044043	GATA-motif	AAGATAAGATT	1161	1171	10	+	Arabidopsis thaliana	part of a light responsive element
Ahy_A09g044043	GA-motif	ATAGATAA	504	512	8	-	Arabidopsis thaliana	part of a light responsive element
Ahy_A09g044043	TCT-motif	TCTTAC	333	339	6	-	Arabidopsis thaliana	part of a light responsive element
Ahy_A09g044043	Box 4	ATTAAT	362	368	6	+	Petroselinum crispum	part of a conserved DNA module involved in light responsiveness
Ahy_A09g044043	Box 4	ATTAAT	420	426	6	+	Petroselinum crispum	part of a conserved DNA module involved in light responsiveness
Ahy_A09g044043	Box 4	ATTAAT	424	430	6	+	Petroselinum crispum	part of a conserved DNA module involved in light responsiveness
Ahy_A09g044043	Box 4	ATTAAT	755	761	6	-	Petroselinum crispum	part of a conserved DNA module involved in light responsiveness
Ahy_A09g044043	Box 4	ATTAAT	852	858	6	-	Petroselinum crispum	part of a conserved DNA module involved in light responsiveness
Ahy_A09g044043	Box 4	ATTAAT	905	911	6	-	Petroselinum crispum	part of a conserved DNA module involved in light responsiveness
Ahy_A09g044043	Box 4	ATTAAT	1126	1132	6	-	Petroselinum crispum	part of a conserved DNA module involved in light responsiveness
Ahy_A09g044043	Box 4	ATTAAT	1311	1317	6	-	Petroselinum crispum	part of a conserved DNA module involved in light responsiveness
Ahy_A09g045557A	TCT-motif	TCTTAC	1048	1054	6	-	Arabidopsis thaliana	part of a light responsive element
Ahy_A09g045557A	chs-CMA1a	TTACTTAA	1364	1372	8	+	Daucus carota	part of a light responsive element
Ahy_A09g045557A	GT1-motif	GGTTAA	1264	1270	6	+	Arabidopsis thaliana	light responsive element
Ahy_A09g045557A	G-box	CACGTC	1077	1083	6	-	Zea mays	cis-acting regulatory element involved in light responsiveness
Ahy_A09g045557A	Box 4	ATTAAT	118	124	6	+	Petroselinum crispum	part of a conserved DNA module involved in light responsiveness
Ahy_A09g045557A	Box 4	ATTAAT	147	153	6	+	Petroselinum crispum	part of a conserved DNA module involved in light responsiveness
Ahy_A09g045557A	Box 4	ATTAAT	586	592	6	+	Petroselinum crispum	part of a conserved DNA module involved in light responsiveness
Ahy_A09g045557A	Box 4	ATTAAT	883	889	6	-	Petroselinum crispum	part of a conserved DNA module involved in light responsiveness
Ahy_A09g045557A	Box 4	ATTAAT	1272	1278	6	-	Petroselinum crispum	part of a conserved DNA module involved in light responsiveness
Ahy_A09g045557A	Box 4	ATTAAT	1406	1412	6	-	Petroselinum crispum	part of a conserved DNA module involved in light responsiveness
Ahy_A09g045766	Box 4	ATTAAT	423	429	6	+	Petroselinum crispum	part of a conserved DNA module involved in light responsiveness
Ahy_A09g045766	Box 4	ATTAAT	971	977	6	-	Petroselinum crispum	part of a conserved DNA module involved in light responsiveness
Ahy_A09g045766	GT1-motif	GGTTAA	286	292	6	-	Arabidopsis thaliana	light responsive element
Ahy_A09g045766	GT1-motif	GTGTGTGAA	884	893	9	+	Solanum tuberosum	light responsive element
Ahy_A09g045766	GT1-motif	GGTTAA	1492	1498	6	+	Arabidopsis thaliana	light responsive element
Ahy_A09g045766	TCCC-motif	TCTCCCT	551	558	7	-	Spinacia oleracea	part of a light responsive element
Ahy_A09g045766	TCCC-motif	TCTCCCT	832	839	7	+	Spinacia oleracea	part of a light responsive element
Ahy_A09g045766	GATA-motif	AAGATAAGATT	35	45	10	+	Arabidopsis thaliana	part of a light responsive element
Ahy_A09g046277	GATA-motif	AAGGATAAGG	1401	1410	9	-	Solanum tuberosum	part of a light responsive element
Ahy_A09g046277	ACE	GACACGTATG	1102	1111	9	-	Petroselinum crispum	cis-acting element involved in light responsiveness
Ahy_A09g046277	G-box	CACGTC	1096	1102	6	-	Zea mays	cis-acting regulatory element involved in light responsiveness
Ahy_A09g046277	G-box	TAACACGTAG	1103	1112	9	-	Brassica oleracea	cis-acting regulatory element involved in light responsiveness
Ahy_A09g046277	G-box	TACGTG	1104	1110	6	+	Arabidopsis thaliana	cis-acting regulatory element involved in light responsiveness
Ahy_A09g046277	MRE	AACCTAA	1201	1208	7	+	Petroselinum crispum	MYB binding site involved in light responsiveness
Ahy_A09g046277	GT1-motif	GGTTAA	693	699	6	-	Arabidopsis thaliana	light responsive element
Ahy_A09g046277	GT1-motif	GGTTAAT	1141	1148	7	+	Avena sativa	light responsive element
Ahy_A09g046277	AE-box	AGAAACTT	1360	1368	8	-	Arabidopsis thaliana	part of a module for light response
Ahy_A10g046840A	G-box	CACGTC	875	881	6	-	Zea mays	cis-acting regulatory element involved in light responsiveness
Ahy_A10g046840A	LAMP-element	CCTTATCCA	13	22	9	-	Spinacia oleracea	part of a light responsive element
Ahy_A10g046840A	AT1-motif	AATTATTTTTTATT	72	85	13	-	Solanum tuberosum	part of a light responsive module
Ahy_A10g046840A	I-box	gGATAAGGTG	597	606	9	-	Zea mays	part of a light responsive element
Ahy_A10g046840A	GT1-motif	GGTTAAT	1213	1220	7	+	Avena sativa	light responsive element
Ahy_A10g046840A	TCCC-motif	TCTCCCT	563	570	7	+	Spinacia oleracea	part of a light responsive element
Ahy_A10g046840A	chs-CMA1a	TTACTTAA	186	194	8	+	Daucus carota	part of a light responsive element
Ahy_A10g046840A	Box 4	ATTAAT	22	28	6	+	Petroselinum crispum	part of a conserved DNA module involved in light responsiveness
Ahy_A10g046840A	Box 4	ATTAAT	66	72	6	+	Petroselinum crispum	part of a conserved DNA module involved in light responsiveness
Ahy_A10g046840A	Box 4	ATTAAT	181	187	6	+	Petroselinum crispum	part of a conserved DNA module involved in light responsiveness
Ahy_A10g046840A	Box 4	ATTAAT	207	213	6	+	Petroselinum crispum	part of a conserved DNA module involved in light responsiveness
Ahy_A10g046840A	Box 4	ATTAAT	642	648	6	+	Petroselinum crispum	part of a conserved DNA module involved in light responsiveness
Ahy_A10g046840A	Box 4	ATTAAT	1338	1344	6	-	Petroselinum crispum	part of a conserved DNA module involved in light responsiveness
Ahy_A10g046840A	Box 4	ATTAAT	1364	1370	6	-	Petroselinum crispum	part of a conserved DNA module involved in light responsiveness
Ahy_A10g048364	GTGGC-motif	GATTCTGTGGC	1164	1174	10	+	Spinacia oleracea	part of a light responsive element
Ahy_A10g048364	chs-CMA2a	TCACTTGA	91	99	8	-	Petroselinum crispum	part of a light responsive element
Ahy_A10g048364	chs-CMA1a	TTACTTAA	391	399	8	-	Daucus carota	part of a light responsive element
Ahy_A10g048364	G-box	TACGTG	177	183	6	-	Arabidopsis thaliana	cis-acting regulatory element involved in light responsiveness
Ahy_A10g048364	G-box	TAACACGTAG	250	259	9	+	Brassica oleracea	cis-acting regulatory element involved in light responsiveness
Ahy_A10g048364	G-box	TACGTG	253	259	6	-	Arabidopsis thaliana	cis-acting regulatory element involved in light responsiveness
Ahy_A10g048364	I-box	GTATAAGGCC	119	128	9	-	Larix laricina	part of a light responsive element
Ahy_A10g048364	I-box	atGATAAGGTC	655	665	10	-	Helianthus annuus	part of a light responsive element
Ahy_A10g048364	AT1-motif	AATTATTTTTTATT	397	410	13	+	Solanum tuberosum	part of a light responsive module
Ahy_A10g048364	AT1-motif	AATTATTTTTTATT	1316	1329	13	+	Solanum tuberosum	part of a light responsive module
Ahy_A10g048401	Box 4	ATTAAT	613	619	6	+	Petroselinum crispum	part of a conserved DNA module involved in light responsiveness
Ahy_A10g048401	Box 4	ATTAAT	1182	1188	6	-	Petroselinum crispum	part of a conserved DNA module involved in light responsiveness
Ahy_A10g048401	ACE	CTAACGTATT	444	453	9	-	Petroselinum crispum	cis-acting element involved in light responsiveness
Ahy_A10g048401	Gap-box	CAAATGAA(A/G)A	1045	1054	9	+	Arabidopsis thaliana	part of a light responsive element
Ahy_A10g048401	TCT-motif	TCTTAC	471	477	6	+	Arabidopsis thaliana	part of a light responsive element
Ahy_A10g048401	GATA-motif	GATAGGA	843	850	7	+	Arabidopsis thaliana	part of a light responsive element
Ahy_A10g048401	GATA-motif	GATAGGG	1233	1240	7	+	Pisum sativum	part of a light responsive element
Ahy_A10g049014A	Box 4	ATTAAT	229	235	6	+	Petroselinum crispum	part of a conserved DNA module involved in light responsiveness
Ahy_A10g049014A	Box 4	ATTAAT	237	243	6	+	Petroselinum crispum	part of a conserved DNA module involved in light responsiveness
Ahy_A10g049014A	Box 4	ATTAAT	438	444	6	+	Petroselinum crispum	part of a conserved DNA module involved in light responsiveness
Ahy_A10g049014A	Box 4	ATTAAT	498	504	6	+	Petroselinum crispum	part of a conserved DNA module involved in light responsiveness
Ahy_A10g049014A	GATA-motif	GATAGGA	281	288	7	-	Arabidopsis thaliana	part of a light responsive element
Ahy_A10g049014A	Box II	TGGTAATAA	1315	1324	9	+	Solanum tuberosum	part of a light responsive element
Ahy_A10g049014A	TCT-motif	TCTTAC	52	58	6	+	Arabidopsis thaliana	part of a light responsive element
Ahy_A10g049014A	I-box	cCATATCCAAT	162	172	10	-	Flaveria trinervia	part of a light responsive element
Ahy_A10g049501	Box 4	ATTAAT	223	229	6	+	Petroselinum crispum	part of a conserved DNA module involved in light responsiveness
Ahy_A10g049501	G-box	tgACACGTGGCA	104	115	11	+	Lycopersicon esculentum	cis-acting regulatory element involved in light responsiveness
Ahy_A10g049501	G-box	CACGTG	174	180	6	+	Arabidopsis thaliana	cis-acting regulatory element involved in light responsiveness
Ahy_A10g049501	G-box	TACGTG	394	400	6	-	Arabidopsis thaliana	cis-acting regulatory element involved in light responsiveness
Ahy_A10g049501	G-Box	CACGTG	174	180	6	+	Pisum sativum	cis-acting regulatory element involved in light responsiveness
Ahy_A10g049501	GT1-motif	GGTTAAT	1119	1126	7	+	Avena sativa	light responsive element
Ahy_A10g049501	GT1-motif	GGTTAA	1383	1389	6	+	Arabidopsis thaliana	light responsive element
Ahy_A10g049501	ATC-motif	AGTAATCT	1342	1350	8	+	Spinacia oleracea	part of a conserved DNA module involved in light responsiveness
Ahy_A10g049501	I-box	cCATATCCAAT	1171	1181	10	-	Flaveria trinervia	part of a light responsive element
Ahy_A10g049543	Box 4	ATTAAT	938	944	6	-	Petroselinum crispum	part of a conserved DNA module involved in light responsiveness
Ahy_A10g049543	Box 4	ATTAAT	963	969	6	-	Petroselinum crispum	part of a conserved DNA module involved in light responsiveness
Ahy_A10g049543	3-AF1 binding site	TAAGAGAGGAA	1301	1311	10	+	Solanum tuberosum	light responsive element
Ahy_A10g049543	TCT-motif	TCTTAC	1259	1265	6	+	Arabidopsis thaliana	part of a light responsive element
Ahy_A10g049543	TCT-motif	TCTTAC	1300	1306	6	-	Arabidopsis thaliana	part of a light responsive element
Ahy_A10g049543	GATA-motif	GATAGGG	104	111	7	+	Pisum sativum	part of a light responsive element
Ahy_A10g049543	GATA-motif	AAGGATAAGG	906	916	10	-	Solanum tuberosum	part of a light responsive element
Ahy_A10g049543	Box II	ACACGTAGA	1334	1343	9	-	Arabidopsis thaliana	part of a light responsive element
Ahy_A10g049543	GT1-motif	GGTTAA	474	480	6	-	Arabidopsis thaliana	light responsive element
Ahy_A10g049543	I-box	gGATAAGGTG	904	913	9	-	Zea mays	part of a light responsive element
Ahy_A10g049543	I-box	ccttatcct	906	915	9	+	Arabidopsis thaliana	part of a light responsive element
Ahy_A10g049543	LAMP-element	CTTTATCA	747	755	8	-	Pisum sativum	part of a light responsive element
Ahy_A10g049543	LAMP-element	CCTTATCCA	835	844	9	-	Spinacia oleracea	part of a light responsive element
Ahy_A10g049543	G-box	TACGTG	1336	1342	6	+	Arabidopsis thaliana	cis-acting regulatory element involved in light responsiveness
Ahy_A10g049546	Box 4	ATTAAT	938	944	6	-	Petroselinum crispum	part of a conserved DNA module involved in light responsiveness
Ahy_A10g049546	Box 4	ATTAAT	963	969	6	-	Petroselinum crispum	part of a conserved DNA module involved in light responsiveness
Ahy_A10g049546	G-box	TACGTG	1336	1342	6	+	Arabidopsis thaliana	cis-acting regulatory element involved in light responsiveness
Ahy_A10g049546	I-box	gGATAAGGTG	904	913	9	-	Zea mays	part of a light responsive element
Ahy_A10g049546	I-box	ccttatcct	906	915	9	+	Arabidopsis thaliana	part of a light responsive element
Ahy_A10g049546	LAMP-element	CTTTATCA	747	755	8	-	Pisum sativum	part of a light responsive element
Ahy_A10g049546	LAMP-element	CCTTATCCA	835	844	9	-	Spinacia oleracea	part of a light responsive element
Ahy_A10g049546	GT1-motif	GGTTAA	474	480	6	-	Arabidopsis thaliana	light responsive element
Ahy_A10g049546	Box II	ACACGTAGA	1334	1343	9	-	Arabidopsis thaliana	part of a light responsive element
Ahy_A10g049546	GATA-motif	GATAGGG	104	111	7	+	Pisum sativum	part of a light responsive element
Ahy_A10g049546	GATA-motif	AAGGATAAGG	906	916	10	-	Solanum tuberosum	part of a light responsive element
Ahy_A10g049546	TCT-motif	TCTTAC	1259	1265	6	+	Arabidopsis thaliana	part of a light responsive element
Ahy_A10g049546	TCT-motif	TCTTAC	1300	1306	6	-	Arabidopsis thaliana	part of a light responsive element
Ahy_A10g049546	3-AF1 binding site	TAAGAGAGGAA	1301	1311	10	+	Solanum tuberosum	light responsive element
Ahy_A10g049920A	G-box	CACGTC	238	244	6	-	Zea mays	cis-acting regulatory element involved in light responsiveness
Ahy_A10g049920A	TCT-motif	TCTTAC	654	660	6	-	Arabidopsis thaliana	part of a light responsive element
Ahy_A10g050516	Box 4	ATTAAT	324	330	6	+	Petroselinum crispum	part of a conserved DNA module involved in light responsiveness
Ahy_A10g050516	Box 4	ATTAAT	463	469	6	+	Petroselinum crispum	part of a conserved DNA module involved in light responsiveness
Ahy_A10g050516	Box 4	ATTAAT	644	650	6	+	Petroselinum crispum	part of a conserved DNA module involved in light responsiveness
Ahy_A10g050516	Box 4	ATTAAT	706	712	6	+	Petroselinum crispum	part of a conserved DNA module involved in light responsiveness
Ahy_A10g050516	MRE	AACCTAA	1351	1358	7	+	Petroselinum crispum	MYB binding site involved in light responsiveness
Ahy_A10g050516	GT1-motif	GTGTGTGAA	333	342	9	+	Solanum tuberosum	light responsive element
Ahy_A10g050516	GT1-motif	GGTTAA	1492	1498	6	+	Arabidopsis thaliana	light responsive element
Ahy_A10g050516	AE-box	AGAAACAA	232	240	8	-	Arabidopsis thaliana	part of a module for light response
Ahy_A10g050516	I-box	cCATATCCAAT	1389	1399	10	-	Flaveria trinervia	part of a light responsive element
Ahy_A10g050650	G-Box	CACGTT	112	118	6	-	Pisum sativum	cis-acting regulatory element involved in light responsiveness
Ahy_A10g050650	G-box	TACGTG	104	110	6	+	Arabidopsis thaliana	cis-acting regulatory element involved in light responsiveness
Ahy_A10g050650	G-box	CACGAC	632	638	6	-	Zea mays	cis-acting regulatory element involved in light responsiveness
Ahy_A10g050650	G-box	CACGAC	821	827	6	+	Zea mays	cis-acting regulatory element involved in light responsiveness
Ahy_A10g050650	I-box	AAGATAAGGCT	3	13	10	-	Gossypium hirsutum	part of a light responsive element
Ahy_A10g050650	I-box	AGATAAGG	5	13	8	-	Triticum aestivum	part of a light responsive element
Ahy_A10g050650	I-box	AAGATAAGGCT	148	158	10	+	Gossypium hirsutum	part of a light responsive element
Ahy_A10g050650	I-box	AGATAAGG	149	157	8	+	Triticum aestivum	part of a light responsive element
Ahy_A10g050650	I-box	AGATAAGG	1279	1287	8	+	Triticum aestivum	part of a light responsive element
Ahy_A10g050650	GT1-motif	GGTTAA	155	161	6	+	Arabidopsis thaliana	light responsive element
Ahy_A10g050650	GT1-motif	GGTTAA	1040	1046	6	-	Arabidopsis thaliana	light responsive element
Ahy_A10g050650	GATA-motif	AAGATAAGATT	3	13	10	-	Arabidopsis thaliana	part of a light responsive element
Ahy_A10g050650	GATA-motif	AAGATAAGATT	148	158	10	+	Arabidopsis thaliana	part of a light responsive element
Ahy_A10g050650	GATA-motif	GATAGGA	859	866	7	+	Arabidopsis thaliana	part of a light responsive element
Ahy_A10g050650	GATA-motif	AAGATAAGATT	1227	1237	10	+	Arabidopsis thaliana	part of a light responsive element
Ahy_A10g050650	ACE	CTAACGTATT	571	580	9	+	Petroselinum crispum	cis-acting element involved in light responsiveness
Ahy_B01g051426	Box 4	ATTAAT	348	354	6	+	Petroselinum crispum	part of a conserved DNA module involved in light responsiveness
Ahy_B01g051426	Box 4	ATTAAT	380	386	6	+	Petroselinum crispum	part of a conserved DNA module involved in light responsiveness
Ahy_B01g051426	Box 4	ATTAAT	1098	1104	6	-	Petroselinum crispum	part of a conserved DNA module involved in light responsiveness
Ahy_B01g051426	Box 4	ATTAAT	1251	1257	6	-	Petroselinum crispum	part of a conserved DNA module involved in light responsiveness
Ahy_B01g051426	Box 4	ATTAAT	1332	1338	6	-	Petroselinum crispum	part of a conserved DNA module involved in light responsiveness
Ahy_B01g051426	G-Box	CACGTT	860	866	6	+	Pisum sativum	cis-acting regulatory element involved in light responsiveness
Ahy_B01g051601	Box 4	ATTAAT	25	31	6	+	Petroselinum crispum	part of a conserved DNA module involved in light responsiveness
Ahy_B01g051601	Box 4	ATTAAT	890	896	6	-	Petroselinum crispum	part of a conserved DNA module involved in light responsiveness
Ahy_B01g051601	Box 4	ATTAAT	920	926	6	-	Petroselinum crispum	part of a conserved DNA module involved in light responsiveness
Ahy_B01g051601	Box 4	ATTAAT	994	1000	6	-	Petroselinum crispum	part of a conserved DNA module involved in light responsiveness
Ahy_B01g051601	Box 4	ATTAAT	1084	1090	6	-	Petroselinum crispum	part of a conserved DNA module involved in light responsiveness
Ahy_B01g051601	Box 4	ATTAAT	1088	1094	6	-	Petroselinum crispum	part of a conserved DNA module involved in light responsiveness
Ahy_B01g051601	AT1-motif	AATTATTTTTTATT	566	579	13	+	Solanum tuberosum	part of a light responsive module
Ahy_B01g051601	GT1-motif	GGTTAA	1356	1362	6	+	Arabidopsis thaliana	light responsive element
Ahy_B01g051601	GATA-motif	AAGATAAGATT	113	124	11	-	Arabidopsis thaliana	part of a light responsive element
Ahy_B01g051601	LS7	CAGATTTATTTTTA	1260	1273	13	-	Zea mays	part of a light responsive element
Ahy_B01g052057	GT1-motif	GCGGTAATT	477	486	9	+	Oryza sativa	light responsive element
Ahy_B01g052057	GT1-motif	GGTTAAT	825	832	7	-	Avena sativa	light responsive element
Ahy_B01g052057	GT1-motif	GGTTAA	826	832	6	-	Arabidopsis thaliana	light responsive element
Ahy_B01g052057	GATA-motif	AAGATAAGATT	419	429	10	+	Arabidopsis thaliana	part of a light responsive element
Ahy_B01g052057	TCT-motif	TCTTAC	782	788	6	-	Arabidopsis thaliana	part of a light responsive element
Ahy_B01g052057	Box 4	ATTAAT	837	843	6	-	Petroselinum crispum	part of a conserved DNA module involved in light responsiveness
Ahy_B01g052474	Box 4	ATTAAT	894	900	6	-	Petroselinum crispum	part of a conserved DNA module involved in light responsiveness
Ahy_B01g052474	Box 4	ATTAAT	923	929	6	-	Petroselinum crispum	part of a conserved DNA module involved in light responsiveness
Ahy_B01g052474	Box 4	ATTAAT	997	1003	6	-	Petroselinum crispum	part of a conserved DNA module involved in light responsiveness
Ahy_B01g052474	Box 4	ATTAAT	1092	1098	6	-	Petroselinum crispum	part of a conserved DNA module involved in light responsiveness
Ahy_B01g052474	Box 4	ATTAAT	1150	1156	6	-	Petroselinum crispum	part of a conserved DNA module involved in light responsiveness
Ahy_B01g052474	G-Box	CACGTG	184	190	6	+	Pisum sativum	cis-acting regulatory element involved in light responsiveness
Ahy_B01g052474	G-Box	CACGTT	1017	1023	6	+	Pisum sativum	cis-acting regulatory element involved in light responsiveness
Ahy_B01g052474	G-box	GCCACGTGGA	182	191	9	+	Arabidopsis thaliana	cis-acting regulatory element involved in light responsiveness
Ahy_B01g052474	G-box	CACGTG	184	190	6	+	Arabidopsis thaliana	cis-acting regulatory element involved in light responsiveness
Ahy_B01g052474	TCT-motif	TCTTAC	68	74	6	-	Arabidopsis thaliana	part of a light responsive element
Ahy_B01g052474	Sp1	GGGCGG	305	311	6	+	Oryza sativa	light responsive element
Ahy_B01g052728	3-AF1 binding site	TAAGAGAGGAA	269	279	10	-	Solanum tuberosum	light responsive element
Ahy_B01g052728	Box 4	ATTAAT	153	159	6	+	Petroselinum crispum	part of a conserved DNA module involved in light responsiveness
Ahy_B01g052728	Box 4	ATTAAT	325	331	6	+	Petroselinum crispum	part of a conserved DNA module involved in light responsiveness
Ahy_B01g052728	Box 4	ATTAAT	873	879	6	-	Petroselinum crispum	part of a conserved DNA module involved in light responsiveness
Ahy_B01g052728	AE-box	AGAAACTT	607	615	8	+	Arabidopsis thaliana	part of a module for light response
Ahy_B01g053180	Box 4	ATTAAT	30	36	6	+	Petroselinum crispum	part of a conserved DNA module involved in light responsiveness
Ahy_B01g053180	Box 4	ATTAAT	533	539	6	+	Petroselinum crispum	part of a conserved DNA module involved in light responsiveness
Ahy_B01g053180	Box 4	ATTAAT	647	653	6	+	Petroselinum crispum	part of a conserved DNA module involved in light responsiveness
Ahy_B01g053180	TCCC-motif	TCTCCCT	1247	1254	7	-	Spinacia oleracea	part of a light responsive element
Ahy_B01g053180	TCCC-motif	TCTCCCT	1489	1496	7	-	Spinacia oleracea	part of a light responsive element
Ahy_B01g053180	chs-CMA2a	TCACTTGA	1102	1110	8	-	Petroselinum crispum	part of a light responsive element
Ahy_B01g053180	AE-box	AGAAACTT	912	920	8	-	Arabidopsis thaliana	part of a module for light response
Ahy_B01g053180	ATC-motif	AGCTATCCA	401	410	9	-	Arabidopsis thaliana	part of a conserved DNA module involved in light responsiveness
Ahy_B01g053180	AT1-motif	AATTATTTTTTATT	759	772	13	+	Solanum tuberosum	part of a light responsive module
Ahy_B01g053611	TCT-motif	TCTTAC	1429	1435	6	+	Arabidopsis thaliana	part of a light responsive element
Ahy_B01g053611	Gap-box	CAAATGAA(A/G)A	495	504	9	+	Arabidopsis thaliana	part of a light responsive element
Ahy_B01g053611	I-box	atGATAAGGTC	4	14	10	-	Helianthus annuus	part of a light responsive element
Ahy_B01g053611	GT1-motif	GGTTAA	1008	1014	6	+	Arabidopsis thaliana	light responsive element
Ahy_B01g053611	Box 4	ATTAAT	600	606	6	+	Petroselinum crispum	part of a conserved DNA module involved in light responsiveness
Ahy_B01g053677A	MRE	AACCTAA	769	776	7	-	Petroselinum crispum	MYB binding site involved in light responsiveness
Ahy_B01g053677A	I-box	gGATAAGGTG	872	881	9	-	Zea mays	part of a light responsive element
Ahy_B01g053677A	GATA-motif	AAGATAAGATT	686	696	10	-	Arabidopsis thaliana	part of a light responsive element
Ahy_B01g053677A	GATA-motif	AAGGATAAGG	874	883	9	-	Solanum tuberosum	part of a light responsive element
Ahy_B01g054025	GT1-motif	GGTTAA	894	900	6	+	Arabidopsis thaliana	light responsive element
Ahy_B01g054025	MRE	AACCTAA	547	554	7	-	Petroselinum crispum	MYB binding site involved in light responsiveness
Ahy_B01g054025	G-box	ACACGTGT	47	55	8	+	Brassica napus	cis-acting regulatory element involved in light responsiveness
Ahy_B01g054025	G-box	CACGTG	48	54	6	+	Arabidopsis thaliana	cis-acting regulatory element involved in light responsiveness
Ahy_B01g054025	G-Box	CACGTG	48	54	6	+	Pisum sativum	cis-acting regulatory element involved in light responsiveness
Ahy_B01g054025	chs-CMA1a	TTACTTAA	1396	1404	8	-	Daucus carota	part of a light responsive element
Ahy_B01g054025	TCT-motif	TCTTAC	1400	1406	6	-	Arabidopsis thaliana	part of a light responsive element
Ahy_B01g054025	TCCC-motif	TCTCCCT	1192	1199	7	+	Spinacia oleracea	part of a light responsive element
Ahy_B01g054025	GATA-motif	AAGGATAAGG	892	901	9	+	Solanum tuberosum	part of a light responsive element
Ahy_B01g054025	GATA-motif	GATAGGA	1320	1327	7	+	Arabidopsis thaliana	part of a light responsive element
Ahy_B01g054036	Box 4	ATTAAT	891	897	6	-	Petroselinum crispum	part of a conserved DNA module involved in light responsiveness
Ahy_B01g054036	Box 4	ATTAAT	920	926	6	-	Petroselinum crispum	part of a conserved DNA module involved in light responsiveness
Ahy_B01g054036	Box 4	ATTAAT	994	1000	6	-	Petroselinum crispum	part of a conserved DNA module involved in light responsiveness
Ahy_B01g054036	Box 4	ATTAAT	1089	1095	6	-	Petroselinum crispum	part of a conserved DNA module involved in light responsiveness
Ahy_B01g054036	Box 4	ATTAAT	1147	1153	6	-	Petroselinum crispum	part of a conserved DNA module involved in light responsiveness
Ahy_B01g054036	GA-motif	ATAGATAA	1432	1440	8	-	Arabidopsis thaliana	part of a light responsive element
Ahy_B01g054036	TCCC-motif	TCTCCCT	508	515	7	+	Spinacia oleracea	part of a light responsive element
Ahy_B01g054036	G-Box	CACGTT	444	450	6	-	Pisum sativum	cis-acting regulatory element involved in light responsiveness
Ahy_B01g054900	Box 4	ATTAAT	1107	1113	6	-	Petroselinum crispum	part of a conserved DNA module involved in light responsiveness
Ahy_B01g054900	Box 4	ATTAAT	1462	1468	6	-	Petroselinum crispum	part of a conserved DNA module involved in light responsiveness
Ahy_B01g054900	GA-motif	ATAGATAA	69	77	8	-	Arabidopsis thaliana	part of a light responsive element
Ahy_B01g054900	GA-motif	ATAGATAA	1296	1304	8	-	Arabidopsis thaliana	part of a light responsive element
Ahy_B01g054900	chs-CMA1a	TTACTTAA	971	979	8	+	Daucus carota	part of a light responsive element
Ahy_B01g054900	GATA-motif	GATAGGA	313	320	7	-	Arabidopsis thaliana	part of a light responsive element
Ahy_B01g054900	GT1-motif	GGTTAA	565	571	6	-	Arabidopsis thaliana	light responsive element
Ahy_B01g054900	AE-box	AGAAACAA	1305	1313	8	-	Arabidopsis thaliana	part of a module for light response
Ahy_B01g054900	MRE	AACCTAA	639	646	7	-	Petroselinum crispum	MYB binding site involved in light responsiveness
Ahy_B01g054900	G-Box	CACGTT	1321	1327	6	-	Pisum sativum	cis-acting regulatory element involved in light responsiveness
Ahy_B01g054939	Box 4	ATTAAT	254	260	6	+	Petroselinum crispum	part of a conserved DNA module involved in light responsiveness
Ahy_B01g054939	ACE	CTAACGTATT	854	863	9	-	Petroselinum crispum	cis-acting element involved in light responsiveness
Ahy_B01g054939	GATA-motif	AAGATAAGATT	192	202	10	+	Arabidopsis thaliana	part of a light responsive element
Ahy_B01g055682	TCT-motif	TCTTAC	191	197	6	-	Arabidopsis thaliana	part of a light responsive element
Ahy_B01g055682	GATA-motif	GATAGGA	115	122	7	+	Arabidopsis thaliana	part of a light responsive element
Ahy_B01g055682	GATA-motif	GATAGGA	205	212	7	+	Arabidopsis thaliana	part of a light responsive element
Ahy_B01g055682	TCCC-motif	TCTCCCT	1313	1320	7	+	Spinacia oleracea	part of a light responsive element
Ahy_B01g055682	LAMP-element	CTTTATCA	1437	1445	8	+	Pisum sativum	part of a light responsive element
Ahy_B01g055682	GT1-motif	GGTTAAT	469	476	7	-	Avena sativa	light responsive element
Ahy_B01g055682	GT1-motif	GGTTAA	470	476	6	-	Arabidopsis thaliana	light responsive element
Ahy_B01g055682	GT1-motif	GGTTAA	601	607	6	+	Arabidopsis thaliana	light responsive element
Ahy_B01g055682	GT1-motif	GGTTAA	610	616	6	+	Arabidopsis thaliana	light responsive element
Ahy_B01g055682	MRE	AACCTAA	947	954	7	+	Petroselinum crispum	MYB binding site involved in light responsiveness
Ahy_B01g055682	Box 4	ATTAAT	834	840	6	-	Petroselinum crispum	part of a conserved DNA module involved in light responsiveness
Ahy_B01g055682	Box 4	ATTAAT	1189	1195	6	-	Petroselinum crispum	part of a conserved DNA module involved in light responsiveness
Ahy_B01g055682	Box 4	ATTAAT	1369	1375	6	-	Petroselinum crispum	part of a conserved DNA module involved in light responsiveness
Ahy_B01g056323	G-box	TACGTG	80	86	6	+	Arabidopsis thaliana	cis-acting regulatory element involved in light responsiveness
Ahy_B01g056323	G-box	TACGTG	405	411	6	-	Arabidopsis thaliana	cis-acting regulatory element involved in light responsiveness
Ahy_B01g056323	G-box	CACGAC	1358	1364	6	-	Zea mays	cis-acting regulatory element involved in light responsiveness
Ahy_B01g056323	GT1-motif	GGTTAAT	95	102	7	-	Avena sativa	light responsive element
Ahy_B01g056323	GT1-motif	GGTTAA	96	102	6	-	Arabidopsis thaliana	light responsive element
Ahy_B01g056323	GT1-motif	GGTTAA	1274	1280	6	-	Arabidopsis thaliana	light responsive element
Ahy_B01g056323	AT1-motif	AATTATTTTTTATT	286	299	13	+	Solanum tuberosum	part of a light responsive module
Ahy_B01g056323	GATA-motif	GATAGGA	491	498	7	+	Arabidopsis thaliana	part of a light responsive element
Ahy_B01g056323	chs-CMA2b	GAACCTACACAC	1062	1073	11	-	Hordeum vulgare	part of a light responsive element
Ahy_B01g056764	Box 4	ATTAAT	261	267	6	+	Petroselinum crispum	part of a conserved DNA module involved in light responsiveness
Ahy_B01g056764	Box 4	ATTAAT	278	284	6	+	Petroselinum crispum	part of a conserved DNA module involved in light responsiveness
Ahy_B01g056764	Box 4	ATTAAT	910	916	6	-	Petroselinum crispum	part of a conserved DNA module involved in light responsiveness
Ahy_B01g056764	Box 4	ATTAAT	1101	1107	6	-	Petroselinum crispum	part of a conserved DNA module involved in light responsiveness
Ahy_B01g056764	G-box	CACGTG	23	29	6	+	Arabidopsis thaliana	cis-acting regulatory element involved in light responsiveness
Ahy_B01g056764	G-box	TACGTG	1081	1087	6	-	Arabidopsis thaliana	cis-acting regulatory element involved in light responsiveness
Ahy_B01g056764	G-Box	CACGTG	23	29	6	+	Pisum sativum	cis-acting regulatory element involved in light responsiveness
Ahy_B01g056764	GT1-motif	GGTTAAT	827	834	7	+	Avena sativa	light responsive element
Ahy_B01g056764	Box II	TGGTAATAA	740	749	9	+	Solanum tuberosum	part of a light responsive element
Ahy_B01g056764	GATA-motif	GATAGGG	1047	1054	7	+	Pisum sativum	part of a light responsive element
Ahy_B01g056764	Gap-box	CAAATGAA(A/G)A	928	937	9	+	Arabidopsis thaliana	part of a light responsive element
Ahy_B01g056764	chs-Unit 1 m1	ACCTAACCCGG	1127	1137	10	-	Zea mays	part of a light responsive element
Ahy_B02g057557	TCT-motif	TCTTAC	400	406	6	-	Arabidopsis thaliana	part of a light responsive element
Ahy_B02g057557	TCT-motif	TCTTAC	1462	1468	6	-	Arabidopsis thaliana	part of a light responsive element
Ahy_B02g057557	chs-CMA1a	TTACTTAA	224	232	8	+	Daucus carota	part of a light responsive element
Ahy_B02g057557	Box 4	ATTAAT	57	63	6	+	Petroselinum crispum	part of a conserved DNA module involved in light responsiveness
Ahy_B02g057557	Box 4	ATTAAT	175	181	6	+	Petroselinum crispum	part of a conserved DNA module involved in light responsiveness
Ahy_B02g057557	Box 4	ATTAAT	857	863	6	-	Petroselinum crispum	part of a conserved DNA module involved in light responsiveness
Ahy_B02g057992	Box 4	ATTAAT	498	504	6	+	Petroselinum crispum	part of a conserved DNA module involved in light responsiveness
Ahy_B02g057992	Box 4	ATTAAT	895	901	6	-	Petroselinum crispum	part of a conserved DNA module involved in light responsiveness
Ahy_B02g057992	Box 4	ATTAAT	899	905	6	-	Petroselinum crispum	part of a conserved DNA module involved in light responsiveness
Ahy_B02g057992	Box 4	ATTAAT	1006	1012	6	-	Petroselinum crispum	part of a conserved DNA module involved in light responsiveness
Ahy_B02g057992	GT1-motif	GGTTAAT	366	373	7	-	Avena sativa	light responsive element
Ahy_B02g057992	GT1-motif	GGTTAA	367	373	6	-	Arabidopsis thaliana	light responsive element
Ahy_B02g057992	GT1-motif	GGTTAA	1242	1248	6	+	Arabidopsis thaliana	light responsive element
Ahy_B02g057992	G-Box	CACGTT	658	664	6	+	Pisum sativum	cis-acting regulatory element involved in light responsiveness
Ahy_B02g057992	MRE	AACCTAA	699	706	7	+	Petroselinum crispum	MYB binding site involved in light responsiveness
Ahy_B02g057992	TCT-motif	TCTTAC	27	33	6	+	Arabidopsis thaliana	part of a light responsive element
Ahy_B02g057992	TCT-motif	TCTTAC	572	578	6	-	Arabidopsis thaliana	part of a light responsive element
Ahy_B02g057992	TCT-motif	TCTTAC	1114	1120	6	-	Arabidopsis thaliana	part of a light responsive element
Ahy_B02g057992	ACE	GCGACGTACC	1046	1055	9	-	Petroselinum crispum	cis-acting element involved in light responsiveness
Ahy_B02g058109	Box 4	ATTAAT	22	28	6	+	Petroselinum crispum	part of a conserved DNA module involved in light responsiveness
Ahy_B02g058109	Box 4	ATTAAT	55	61	6	+	Petroselinum crispum	part of a conserved DNA module involved in light responsiveness
Ahy_B02g058109	Box 4	ATTAAT	634	640	6	+	Petroselinum crispum	part of a conserved DNA module involved in light responsiveness
Ahy_B02g058109	Box 4	ATTAAT	827	833	6	-	Petroselinum crispum	part of a conserved DNA module involved in light responsiveness
Ahy_B02g058109	Box 4	ATTAAT	846	852	6	-	Petroselinum crispum	part of a conserved DNA module involved in light responsiveness
Ahy_B02g058109	Box 4	ATTAAT	1007	1013	6	-	Petroselinum crispum	part of a conserved DNA module involved in light responsiveness
Ahy_B02g058109	Box 4	ATTAAT	1052	1058	6	-	Petroselinum crispum	part of a conserved DNA module involved in light responsiveness
Ahy_B02g058109	G-box	CACGTC	654	660	6	+	Zea mays	cis-acting regulatory element involved in light responsiveness
Ahy_B02g058109	TCT-motif	TCTTAC	357	363	6	+	Arabidopsis thaliana	part of a light responsive element
Ahy_B02g058109	TCT-motif	TCTTAC	1166	1172	6	-	Arabidopsis thaliana	part of a light responsive element
Ahy_B02g058109	TCT-motif	TCTTAC	1441	1447	6	-	Arabidopsis thaliana	part of a light responsive element
Ahy_B02g058113	Box 4	ATTAAT	759	765	6	-	Petroselinum crispum	part of a conserved DNA module involved in light responsiveness
Ahy_B02g058113	ACE	CTAACGTATT	1120	1129	9	+	Petroselinum crispum	cis-acting element involved in light responsiveness
Ahy_B02g058113	GATA-motif	GATAGGA	470	477	7	+	Arabidopsis thaliana	part of a light responsive element
Ahy_B02g058113	GT1-motif	GGTTAAT	65	72	7	-	Avena sativa	light responsive element
Ahy_B02g058113	GT1-motif	GGTTAA	66	72	6	-	Arabidopsis thaliana	light responsive element
Ahy_B02g058113	GT1-motif	GGTTAAT	220	227	7	-	Avena sativa	light responsive element
Ahy_B02g058113	GT1-motif	GGTTAA	221	227	6	-	Arabidopsis thaliana	light responsive element
Ahy_B02g058113	G-Box	CACGTG	994	1000	6	-	Pisum sativum	cis-acting regulatory element involved in light responsiveness
Ahy_B02g058113	ATCT-motif	AATCTAATCC	796	805	9	-	Pisum sativum	part of a conserved DNA module involved in light responsiveness
Ahy_B02g058113	G-box	tgACACGTGGCA	961	972	11	+	Lycopersicon esculentum	cis-acting regulatory element involved in light responsiveness
Ahy_B02g058113	G-box	tgACACGTGGCA	991	1003	12	-	Lycopersicon esculentum	cis-acting regulatory element involved in light responsiveness
Ahy_B02g058113	G-box	ACACGTGGC	992	1001	9	-	Brassica napus	cis-acting regulatory element involved in light responsiveness
Ahy_B02g058113	G-box	CACGTG	994	1000	6	-	Arabidopsis thaliana	cis-acting regulatory element involved in light responsiveness
Ahy_B02g058113	G-box	TACGTG	1029	1035	6	+	Arabidopsis thaliana	cis-acting regulatory element involved in light responsiveness
Ahy_B02g058113	G-box	CACGTC	1070	1076	6	+	Zea mays	cis-acting regulatory element involved in light responsiveness
Ahy_B02g058113	G-box	CACGTC	1091	1097	6	+	Zea mays	cis-acting regulatory element involved in light responsiveness
Ahy_B02g058113	MRE	AACCTAA	68	75	7	+	Petroselinum crispum	MYB binding site involved in light responsiveness
Ahy_B02g058113	MRE	AACCTAA	223	230	7	+	Petroselinum crispum	MYB binding site involved in light responsiveness
Ahy_B02g058380	TCT-motif	TCTTAC	217	223	6	+	Arabidopsis thaliana	part of a light responsive element
Ahy_B02g058380	G-box	GCCACGTGGA	501	510	9	+	Arabidopsis thaliana	cis-acting regulatory element involved in light responsiveness
Ahy_B02g058380	G-box	CACGTC	525	531	6	-	Zea mays	cis-acting regulatory element involved in light responsiveness
Ahy_B02g058380	G-Box	CACGTT	503	509	6	-	Pisum sativum	cis-acting regulatory element involved in light responsiveness
Ahy_B02g058380	GT1-motif	GGTTAA	206	212	6	-	Arabidopsis thaliana	light responsive element
Ahy_B02g058380	GT1-motif	GGTTAA	640	646	6	+	Arabidopsis thaliana	light responsive element
Ahy_B02g058380	AE-box	AGAAACAA	548	556	8	+	Arabidopsis thaliana	part of a module for light response
Ahy_B02g058380	Box 4	ATTAAT	603	609	6	+	Petroselinum crispum	part of a conserved DNA module involved in light responsiveness
Ahy_B02g058380	Box 4	ATTAAT	632	638	6	+	Petroselinum crispum	part of a conserved DNA module involved in light responsiveness
Ahy_B02g058382	Box 4	ATTAAT	511	517	6	+	Petroselinum crispum	part of a conserved DNA module involved in light responsiveness
Ahy_B02g058382	Box 4	ATTAAT	540	546	6	+	Petroselinum crispum	part of a conserved DNA module involved in light responsiveness
Ahy_B02g058382	Box 4	ATTAAT	1360	1366	6	-	Petroselinum crispum	part of a conserved DNA module involved in light responsiveness
Ahy_B02g058382	GATA-motif	AAGGATAAGG	872	881	9	+	Solanum tuberosum	part of a light responsive element
Ahy_B02g058382	G-box	CACGTC	220	226	6	+	Zea mays	cis-acting regulatory element involved in light responsiveness
Ahy_B02g058382	G-box	GCCACGTGGA	409	418	9	+	Arabidopsis thaliana	cis-acting regulatory element involved in light responsiveness
Ahy_B02g058382	G-box	CACGTC	433	439	6	-	Zea mays	cis-acting regulatory element involved in light responsiveness
Ahy_B02g058382	G-Box	CACGTT	196	202	6	+	Pisum sativum	cis-acting regulatory element involved in light responsiveness
Ahy_B02g058382	G-Box	CACGTT	411	417	6	-	Pisum sativum	cis-acting regulatory element involved in light responsiveness
Ahy_B02g058382	AE-box	AGAAACAA	456	464	8	+	Arabidopsis thaliana	part of a module for light response
Ahy_B02g058382	GT1-motif	GGTTAA	548	554	6	+	Arabidopsis thaliana	light responsive element
Ahy_B02g058386	GT1-motif	GGTTAA	588	594	6	+	Arabidopsis thaliana	light responsive element
Ahy_B02g058386	AE-box	AGAAACAA	496	504	8	+	Arabidopsis thaliana	part of a module for light response
Ahy_B02g058386	G-box	GCCACGTGGA	449	458	9	+	Arabidopsis thaliana	cis-acting regulatory element involved in light responsiveness
Ahy_B02g058386	G-box	CACGTC	473	479	6	-	Zea mays	cis-acting regulatory element involved in light responsiveness
Ahy_B02g058386	G-Box	CACGTT	236	242	6	+	Pisum sativum	cis-acting regulatory element involved in light responsiveness
Ahy_B02g058386	G-Box	CACGTT	260	266	6	+	Pisum sativum	cis-acting regulatory element involved in light responsiveness
Ahy_B02g058386	G-Box	CACGTT	451	457	6	-	Pisum sativum	cis-acting regulatory element involved in light responsiveness
Ahy_B02g058386	Box 4	ATTAAT	551	557	6	+	Petroselinum crispum	part of a conserved DNA module involved in light responsiveness
Ahy_B02g058386	Box 4	ATTAAT	580	586	6	+	Petroselinum crispum	part of a conserved DNA module involved in light responsiveness
Ahy_B02g058386	Box 4	ATTAAT	1361	1367	6	-	Petroselinum crispum	part of a conserved DNA module involved in light responsiveness
Ahy_B02g058831	Box 4	ATTAAT	117	123	6	+	Petroselinum crispum	part of a conserved DNA module involved in light responsiveness
Ahy_B02g058831	Box 4	ATTAAT	340	346	6	+	Petroselinum crispum	part of a conserved DNA module involved in light responsiveness
Ahy_B02g058831	Box 4	ATTAAT	667	673	6	+	Petroselinum crispum	part of a conserved DNA module involved in light responsiveness
Ahy_B02g058831	TCT-motif	TCTTAC	25	31	6	+	Arabidopsis thaliana	part of a light responsive element
Ahy_B02g058831	TCT-motif	TCTTAC	1117	1123	6	+	Arabidopsis thaliana	part of a light responsive element
Ahy_B02g058831	G-box	TAACACGTAG	212	221	9	-	Brassica oleracea	cis-acting regulatory element involved in light responsiveness
Ahy_B02g058831	G-box	TACGTG	213	219	6	+	Arabidopsis thaliana	cis-acting regulatory element involved in light responsiveness
Ahy_B02g058831	G-Box	CACGTT	570	576	6	+	Pisum sativum	cis-acting regulatory element involved in light responsiveness
Ahy_B02g058831	G-Box	CACGTT	1404	1410	6	+	Pisum sativum	cis-acting regulatory element involved in light responsiveness
Ahy_B02g058831	AE-box	AGAAACAA	126	134	8	-	Arabidopsis thaliana	part of a module for light response
Ahy_B02g058831	GT1-motif	GGTTAA	348	354	6	-	Arabidopsis thaliana	light responsive element
Ahy_B02g059364	Box 4	ATTAAT	148	154	6	+	Petroselinum crispum	part of a conserved DNA module involved in light responsiveness
Ahy_B02g059364	TCT-motif	TCTTAC	43	49	6	+	Arabidopsis thaliana	part of a light responsive element
Ahy_B02g059364	TCT-motif	TCTTAC	737	743	6	-	Arabidopsis thaliana	part of a light responsive element
Ahy_B02g059364	chs-CMA1a	TTACTTAA	733	741	8	-	Daucus carota	part of a light responsive element
Ahy_B02g059364	GT1-motif	GGTTAA	627	633	6	-	Arabidopsis thaliana	light responsive element
Ahy_B02g059364	LAMP-element	CTTTATCA	140	148	8	+	Pisum sativum	part of a light responsive element
Ahy_B02g059862	Box 4	ATTAAT	1416	1422	6	-	Petroselinum crispum	part of a conserved DNA module involved in light responsiveness
Ahy_B02g059862	GATA-motif	GATAGGA	322	329	7	-	Arabidopsis thaliana	part of a light responsive element
Ahy_B02g059862	Sp1	GGGCGG	433	439	6	-	Oryza sativa	light responsive element
Ahy_B02g059862	G-Box	CACGTG	1457	1463	6	-	Pisum sativum	cis-acting regulatory element involved in light responsiveness
Ahy_B02g059862	G-box	CACGTG	1457	1463	6	-	Arabidopsis thaliana	cis-acting regulatory element involved in light responsiveness
Ahy_B02g059862	ATC-motif	TGCTATCCG	216	225	9	-	Zea mays	part of a conserved DNA module involved in light responsiveness
Ahy_B02g060197	Box 4	ATTAAT	253	259	6	+	Petroselinum crispum	part of a conserved DNA module involved in light responsiveness
Ahy_B02g060197	GT1-motif	GGTTAA	345	351	6	+	Arabidopsis thaliana	light responsive element
Ahy_B02g060197	GT1-motif	GGTTAAT	732	739	7	+	Avena sativa	light responsive element
Ahy_B02g060197	chs-CMA2a	TCACTTGA	1255	1263	8	+	Petroselinum crispum	part of a light responsive element
Ahy_B02g060985	Box 4	ATTAAT	805	811	6	-	Petroselinum crispum	part of a conserved DNA module involved in light responsiveness
Ahy_B02g060985	Box 4	ATTAAT	1133	1139	6	-	Petroselinum crispum	part of a conserved DNA module involved in light responsiveness
Ahy_B02g060985	TCT-motif	TCTTAC	6	12	6	-	Arabidopsis thaliana	part of a light responsive element
Ahy_B02g060985	TCT-motif	TCTTAC	50	56	6	-	Arabidopsis thaliana	part of a light responsive element
Ahy_B02g060985	Sp1	GGGCGG	974	980	6	+	Oryza sativa	light responsive element
Ahy_B02g060985	chs-CMA1a	TTACTTAA	928	936	8	-	Daucus carota	part of a light responsive element
Ahy_B02g060985	GA-motif	ATAGATAA	1120	1128	8	+	Arabidopsis thaliana	part of a light responsive element
Ahy_B02g060985	G-Box	CACGTT	1301	1307	6	-	Pisum sativum	cis-acting regulatory element involved in light responsiveness
Ahy_B02g060985	G-box	TAAACGTG	1299	1307	8	+	Brassica oleracea	cis-acting regulatory element involved in light responsiveness
Ahy_B02g060985	MRE	AACCTAA	42	49	7	-	Petroselinum crispum	MYB binding site involved in light responsiveness
Ahy_B02g060985	MRE	AACCTAA	64	71	7	-	Petroselinum crispum	MYB binding site involved in light responsiveness
Ahy_B02g060985	MRE	AACCTAA	780	787	7	-	Petroselinum crispum	MYB binding site involved in light responsiveness
Ahy_B02g060985	I-box	gGATAAGGTG	1000	1009	9	+	Zea mays	part of a light responsive element
Ahy_B02g060985	I-box	TAGATAACC	1211	1220	9	-	Pisum sativum	part of a light responsive element
Ahy_B02g060985	GT1-motif	GGTTAA	1329	1335	6	+	Arabidopsis thaliana	light responsive element
Ahy_B02g060985	AE-box	AGAAACAA	258	266	8	-	Arabidopsis thaliana	part of a module for light response
Ahy_B02g061460	G-Box	CACGTT	935	941	6	-	Pisum sativum	cis-acting regulatory element involved in light responsiveness
Ahy_B02g061460	G-box	CACGAC	1051	1057	6	+	Zea mays	cis-acting regulatory element involved in light responsiveness
Ahy_B02g061460	GT1-motif	GGTTAA	174	180	6	-	Arabidopsis thaliana	light responsive element
Ahy_B02g061460	AE-box	AGAAACAA	919	927	8	-	Arabidopsis thaliana	part of a module for light response
Ahy_B02g061460	chs-CMA1a	TTACTTAA	585	593	8	+	Daucus carota	part of a light responsive element
Ahy_B02g061460	GA-motif	ATAGATAA	910	918	8	-	Arabidopsis thaliana	part of a light responsive element
Ahy_B02g061460	Box 4	ATTAAT	721	727	6	+	Petroselinum crispum	part of a conserved DNA module involved in light responsiveness
Ahy_B02g061460	Box 4	ATTAAT	892	898	6	-	Petroselinum crispum	part of a conserved DNA module involved in light responsiveness
Ahy_B02g061460	Box 4	ATTAAT	1105	1111	6	-	Petroselinum crispum	part of a conserved DNA module involved in light responsiveness
Ahy_B02g061533	chs-CMA1a	TTACTTAA	539	547	8	+	Daucus carota	part of a light responsive element
Ahy_B02g061533	chs-CMA2a	TCACTTGA	405	413	8	+	Petroselinum crispum	part of a light responsive element
Ahy_B02g061562	AT1-motif	AATTATTTTTTATT	571	584	13	+	Solanum tuberosum	part of a light responsive module
Ahy_B02g061562	GT1-motif	GGTTAA	1357	1363	6	+	Arabidopsis thaliana	light responsive element
Ahy_B02g061562	GATA-motif	AAGATAAGATT	133	144	11	-	Arabidopsis thaliana	part of a light responsive element
Ahy_B02g061562	TCT-motif	TCTTAC	94	100	6	+	Arabidopsis thaliana	part of a light responsive element
Ahy_B02g061562	LS7	CAGATTTATTTTTA	1261	1274	13	-	Zea mays	part of a light responsive element
Ahy_B02g061562	Box 4	ATTAAT	45	51	6	+	Petroselinum crispum	part of a conserved DNA module involved in light responsiveness
Ahy_B02g061562	Box 4	ATTAAT	891	897	6	-	Petroselinum crispum	part of a conserved DNA module involved in light responsiveness
Ahy_B02g061562	Box 4	ATTAAT	921	927	6	-	Petroselinum crispum	part of a conserved DNA module involved in light responsiveness
Ahy_B02g061562	Box 4	ATTAAT	995	1001	6	-	Petroselinum crispum	part of a conserved DNA module involved in light responsiveness
Ahy_B02g061562	Box 4	ATTAAT	1085	1091	6	-	Petroselinum crispum	part of a conserved DNA module involved in light responsiveness
Ahy_B02g061562	Box 4	ATTAAT	1089	1095	6	-	Petroselinum crispum	part of a conserved DNA module involved in light responsiveness
Ahy_B03g062284	Box 4	ATTAAT	179	185	6	+	Petroselinum crispum	part of a conserved DNA module involved in light responsiveness
Ahy_B03g062284	Box 4	ATTAAT	202	208	6	+	Petroselinum crispum	part of a conserved DNA module involved in light responsiveness
Ahy_B03g062284	Box 4	ATTAAT	294	300	6	+	Petroselinum crispum	part of a conserved DNA module involved in light responsiveness
Ahy_B03g062284	GTGGC-motif	GATTCTGTGGC	1164	1174	10	+	Spinacia oleracea	part of a light responsive element
Ahy_B03g062284	AT1-motif	AATTATTTTTTATT	1316	1329	13	+	Solanum tuberosum	part of a light responsive module
Ahy_B03g062284	I-box	atGATAAGGTC	638	648	10	-	Helianthus annuus	part of a light responsive element
Ahy_B03g062284	GT1-motif	GGTTAA	423	429	6	-	Arabidopsis thaliana	light responsive element
Ahy_B03g062284	GT1-motif	GGTTAA	480	486	6	-	Arabidopsis thaliana	light responsive element
Ahy_B03g062706	GATA-motif	GATAGGA	1329	1336	7	-	Arabidopsis thaliana	part of a light responsive element
Ahy_B03g062706	GA-motif	ATAGATAA	634	642	8	+	Arabidopsis thaliana	part of a light responsive element
Ahy_B03g062706	G-Box	CACGTT	238	244	6	+	Pisum sativum	cis-acting regulatory element involved in light responsiveness
Ahy_B03g062706	G-Box	CACGTT	450	456	6	-	Pisum sativum	cis-acting regulatory element involved in light responsiveness
Ahy_B03g062706	Box 4	ATTAAT	285	291	6	+	Petroselinum crispum	part of a conserved DNA module involved in light responsiveness
Ahy_B03g062706	Box 4	ATTAAT	825	831	6	-	Petroselinum crispum	part of a conserved DNA module involved in light responsiveness
Ahy_B03g063262	MRE	AACCTAA	1351	1358	7	+	Petroselinum crispum	MYB binding site involved in light responsiveness
Ahy_B03g063262	G-box	CACGTC	263	269	6	+	Zea mays	cis-acting regulatory element involved in light responsiveness
Ahy_B03g063262	I-box	cCATATCCAAT	1389	1399	10	-	Flaveria trinervia	part of a light responsive element
Ahy_B03g063262	GT1-motif	GGTTAA	24	30	6	+	Arabidopsis thaliana	light responsive element
Ahy_B03g063262	GT1-motif	GGTTAA	1492	1498	6	+	Arabidopsis thaliana	light responsive element
Ahy_B03g063262	Box 4	ATTAAT	298	304	6	+	Petroselinum crispum	part of a conserved DNA module involved in light responsiveness
Ahy_B03g063262	Box 4	ATTAAT	600	606	6	+	Petroselinum crispum	part of a conserved DNA module involved in light responsiveness
Ahy_B03g063597	Box 4	ATTAAT	104	110	6	+	Petroselinum crispum	part of a conserved DNA module involved in light responsiveness
Ahy_B03g063597	ATCT-motif	AATCTAATCC	92	101	9	+	Pisum sativum	part of a conserved DNA module involved in light responsiveness
Ahy_B03g063597	I-box	AGATAAGG	1234	1242	8	-	Triticum aestivum	part of a light responsive element
Ahy_B03g063597	AE-box	AGAAACAA	1174	1182	8	-	Arabidopsis thaliana	part of a module for light response
Ahy_B03g063597	GATA-motif	AAGGATAAGG	1036	1045	9	+	Solanum tuberosum	part of a light responsive element
Ahy_B03g064033	G-Box	CACGTG	1343	1349	6	-	Pisum sativum	cis-acting regulatory element involved in light responsiveness
Ahy_B03g064033	G-box	CACGTG	1343	1349	6	-	Arabidopsis thaliana	cis-acting regulatory element involved in light responsiveness
Ahy_B03g064033	ATCT-motif	AATCTAATCC	909	918	9	-	Pisum sativum	part of a conserved DNA module involved in light responsiveness
Ahy_B03g064033	Box 4	ATTAAT	1178	1184	6	-	Petroselinum crispum	part of a conserved DNA module involved in light responsiveness
Ahy_B03g064033	Box 4	ATTAAT	1224	1230	6	-	Petroselinum crispum	part of a conserved DNA module involved in light responsiveness
Ahy_B03g064033	Box 4	ATTAAT	1394	1400	6	-	Petroselinum crispum	part of a conserved DNA module involved in light responsiveness
Ahy_B03g064079	GT1-motif	GGTTAA	934	940	6	+	Arabidopsis thaliana	light responsive element
Ahy_B03g064079	AE-box	AGAAACTT	481	489	8	-	Arabidopsis thaliana	part of a module for light response
Ahy_B03g064323	G-box	CACGTC	1031	1037	6	-	Zea mays	cis-acting regulatory element involved in light responsiveness
Ahy_B03g064323	MRE	AACCTAA	401	408	7	-	Petroselinum crispum	MYB binding site involved in light responsiveness
Ahy_B03g064323	MRE	AACCTAA	1205	1212	7	+	Petroselinum crispum	MYB binding site involved in light responsiveness
Ahy_B03g064323	GT1-motif	GGTTAA	442	448	6	+	Arabidopsis thaliana	light responsive element
Ahy_B03g064323	GT1-motif	GGTTAA	1203	1209	6	-	Arabidopsis thaliana	light responsive element
Ahy_B03g064323	GATA-motif	AAGATAAGATT	197	207	10	+	Arabidopsis thaliana	part of a light responsive element
Ahy_B03g064323	Gap-box	CAAATGAA(A/G)A	1132	1141	9	-	Arabidopsis thaliana	part of a light responsive element
Ahy_B03g064323	Box 4	ATTAAT	427	433	6	+	Petroselinum crispum	part of a conserved DNA module involved in light responsiveness
Ahy_B03g064724	MRE	AACCTAA	712	719	7	+	Petroselinum crispum	MYB binding site involved in light responsiveness
Ahy_B03g064724	MRE	AACCTAA	717	724	7	+	Petroselinum crispum	MYB binding site involved in light responsiveness
Ahy_B03g064724	MRE	AACCTAA	1377	1384	7	-	Petroselinum crispum	MYB binding site involved in light responsiveness
Ahy_B03g064724	ATCT-motif	AATCTAATCC	706	715	9	+	Pisum sativum	part of a conserved DNA module involved in light responsiveness
Ahy_B03g064724	G-box	TACGTG	938	944	6	-	Arabidopsis thaliana	cis-acting regulatory element involved in light responsiveness
Ahy_B03g064724	GT1-motif	GGTTAA	204	210	6	-	Arabidopsis thaliana	light responsive element
Ahy_B03g064724	GATA-motif	GATAGGA	148	155	7	-	Arabidopsis thaliana	part of a light responsive element
Ahy_B03g064724	chs-CMA2a	TCACTTGA	228	236	8	-	Petroselinum crispum	part of a light responsive element
Ahy_B03g064724	TCCC-motif	TCTCCCT	1	8	7	+	Spinacia oleracea	part of a light responsive element
Ahy_B03g064724	TCCC-motif	TCTCCCT	1286	1293	7	-	Spinacia oleracea	part of a light responsive element
Ahy_B03g064724	TCT-motif	TCTTAC	68	74	6	-	Arabidopsis thaliana	part of a light responsive element
Ahy_B03g064724	ACE	GACACGTATG	936	945	9	+	Petroselinum crispum	cis-acting element involved in light responsiveness
Ahy_B03g065650	Box II	TGGTAATAA	911	920	9	+	Solanum tuberosum	part of a light responsive element
Ahy_B03g065650	GATA-motif	GATAGGA	13	20	7	-	Arabidopsis thaliana	part of a light responsive element
Ahy_B03g065650	TCCC-motif	TCTCCCT	1106	1113	7	+	Spinacia oleracea	part of a light responsive element
Ahy_B03g065650	3-AF1 binding site	TAAGAGAGGAA	917	927	10	+	Solanum tuberosum	light responsive element
Ahy_B03g065650	G-box	GCCACGTGGA	622	631	9	+	Arabidopsis thaliana	cis-acting regulatory element involved in light responsiveness
Ahy_B03g065650	MRE	AACCTAA	1366	1373	7	-	Petroselinum crispum	MYB binding site involved in light responsiveness
Ahy_B03g065650	MRE	AACCTAA	1415	1422	7	-	Petroselinum crispum	MYB binding site involved in light responsiveness
Ahy_B03g065650	GT1-motif	GGTTAA	70	76	6	-	Arabidopsis thaliana	light responsive element
Ahy_B03g065650	GT1-motif	GGTTAA	173	179	6	-	Arabidopsis thaliana	light responsive element
Ahy_B03g065650	GT1-motif	GGTTAA	1369	1375	6	+	Arabidopsis thaliana	light responsive element
Ahy_B03g065650	Box 4	ATTAAT	106	112	6	+	Petroselinum crispum	part of a conserved DNA module involved in light responsiveness
Ahy_B03g065650	Box 4	ATTAAT	1188	1194	6	-	Petroselinum crispum	part of a conserved DNA module involved in light responsiveness
Ahy_B03g066034	TCT-motif	TCTTAC	1370	1376	6	-	Arabidopsis thaliana	part of a light responsive element
Ahy_B03g066034	G-box	TAACACGTAG	180	189	9	+	Brassica oleracea	cis-acting regulatory element involved in light responsiveness
Ahy_B03g066034	MRE	AACCTAA	661	668	7	+	Petroselinum crispum	MYB binding site involved in light responsiveness
Ahy_B03g066034	MRE	AACCTAA	799	806	7	-	Petroselinum crispum	MYB binding site involved in light responsiveness
Ahy_B03g066034	GT1-motif	GGTTAA	459	465	6	-	Arabidopsis thaliana	light responsive element
Ahy_B03g066802	G-Box	CACGTT	302	308	6	+	Pisum sativum	cis-acting regulatory element involved in light responsiveness
Ahy_B03g066802	GT1-motif	GGTTAAT	823	830	7	-	Avena sativa	light responsive element
Ahy_B03g066802	GT1-motif	GGTTAA	824	830	6	-	Arabidopsis thaliana	light responsive element
Ahy_B03g066802	LAMP-element	CTTTATCA	18	26	8	+	Pisum sativum	part of a light responsive element
Ahy_B03g066802	TCCC-motif	TCTCCCT	924	931	7	+	Spinacia oleracea	part of a light responsive element
Ahy_B03g066802	TCT-motif	TCTTAC	1120	1126	6	+	Arabidopsis thaliana	part of a light responsive element
Ahy_B03g066802	Box 4	ATTAAT	1444	1450	6	-	Petroselinum crispum	part of a conserved DNA module involved in light responsiveness
Ahy_B03g067179A	chs-CMA2b	GAACCTACACAC	697	708	11	-	Hordeum vulgare	part of a light responsive element
Ahy_B03g067179A	AT1-motif	AATTATTTTTTATT	1310	1323	13	+	Solanum tuberosum	part of a light responsive module
Ahy_B03g067179A	GT1-motif	GGTTAA	46	52	6	+	Arabidopsis thaliana	light responsive element
Ahy_B03g067179A	GT1-motif	GGTTAA	783	789	6	-	Arabidopsis thaliana	light responsive element
Ahy_B03g067179A	GT1-motif	GGTTAA	832	838	6	+	Arabidopsis thaliana	light responsive element
Ahy_B03g067179A	GT1-motif	GGTTAA	875	881	6	+	Arabidopsis thaliana	light responsive element
Ahy_B03g067179A	ATCT-motif	AATCTAATCC	1040	1049	9	-	Pisum sativum	part of a conserved DNA module involved in light responsiveness
Ahy_B03g067179A	TCT-motif	TCTTAC	281	287	6	-	Arabidopsis thaliana	part of a light responsive element
Ahy_B03g067179A	TCT-motif	TCTTAC	1378	1384	6	-	Arabidopsis thaliana	part of a light responsive element
Ahy_B03g067179A	GA-motif	ATAGATAA	1451	1459	8	-	Arabidopsis thaliana	part of a light responsive element
Ahy_B03g067396	G-Box	CACGTG	1490	1496	6	-	Pisum sativum	cis-acting regulatory element involved in light responsiveness
Ahy_B03g067396	G-box	ACACGTGT	1489	1497	8	-	Brassica napus	cis-acting regulatory element involved in light responsiveness
Ahy_B03g067396	G-box	CACGTG	1490	1496	6	-	Arabidopsis thaliana	cis-acting regulatory element involved in light responsiveness
Ahy_B03g067396	3-AF1 binding site	TAAGAGAGGAA	770	780	10	-	Solanum tuberosum	light responsive element
Ahy_B03g067396	Box 4	ATTAAT	591	597	6	+	Petroselinum crispum	part of a conserved DNA module involved in light responsiveness
Ahy_B03g067396	Box 4	ATTAAT	807	813	6	-	Petroselinum crispum	part of a conserved DNA module involved in light responsiveness
Ahy_B03g067396	Box 4	ATTAAT	954	960	6	-	Petroselinum crispum	part of a conserved DNA module involved in light responsiveness
Ahy_B04g069627	Box 4	ATTAAT	1361	1367	6	-	Petroselinum crispum	part of a conserved DNA module involved in light responsiveness
Ahy_B04g069627	ATC-motif	AGTAATCT	563	571	8	+	Spinacia oleracea	part of a conserved DNA module involved in light responsiveness
Ahy_B04g069627	GT1-motif	GGTTAAT	1370	1377	7	-	Avena sativa	light responsive element
Ahy_B04g069627	GT1-motif	GGTTAA	1371	1377	6	-	Arabidopsis thaliana	light responsive element
Ahy_B04g069627	AT1-motif	AATTATTTTTTATT	616	629	13	+	Solanum tuberosum	part of a light responsive module
Ahy_B04g069749A	AE-box	AGAAACTT	844	852	8	+	Arabidopsis thaliana	part of a module for light response
Ahy_B04g069749A	AE-box	AGAAACTT	1206	1214	8	-	Arabidopsis thaliana	part of a module for light response
Ahy_B04g069749A	GT1-motif	GGTTAA	901	907	6	-	Arabidopsis thaliana	light responsive element
Ahy_B04g069749A	AT1-motif	AATTATTTTTTATT	1395	1408	13	+	Solanum tuberosum	part of a light responsive module
Ahy_B04g069749A	ACE	GACACGTATG	385	394	9	+	Petroselinum crispum	cis-acting element involved in light responsiveness
Ahy_B04g069749A	TCCC-motif	TCTCCCT	512	519	7	+	Spinacia oleracea	part of a light responsive element
Ahy_B04g069749A	Box 4	ATTAAT	649	655	6	+	Petroselinum crispum	part of a conserved DNA module involved in light responsiveness
Ahy_B04g069749A	Box 4	ATTAAT	1233	1239	6	-	Petroselinum crispum	part of a conserved DNA module involved in light responsiveness
Ahy_B04g069749A	Box 4	ATTAAT	1312	1318	6	-	Petroselinum crispum	part of a conserved DNA module involved in light responsiveness
Ahy_B04g069749A	Box 4	ATTAAT	1379	1385	6	-	Petroselinum crispum	part of a conserved DNA module involved in light responsiveness
Ahy_B04g069749A	Box 4	ATTAAT	1407	1413	6	-	Petroselinum crispum	part of a conserved DNA module involved in light responsiveness
Ahy_B04g069952	TCCC-motif	TCTCCCT	222	229	7	+	Spinacia oleracea	part of a light responsive element
Ahy_B04g069952	AE-box	AGAAACAA	416	424	8	+	Arabidopsis thaliana	part of a module for light response
Ahy_B04g069952	GT1-motif	GGTTAAT	114	121	7	+	Avena sativa	light responsive element
Ahy_B04g069952	GT1-motif	GGTTAA	1492	1498	6	+	Arabidopsis thaliana	light responsive element
Ahy_B04g069952	Box 4	ATTAAT	20	26	6	+	Petroselinum crispum	part of a conserved DNA module involved in light responsiveness
Ahy_B04g069952	Box 4	ATTAAT	530	536	6	+	Petroselinum crispum	part of a conserved DNA module involved in light responsiveness
Ahy_B04g069952	Box 4	ATTAAT	593	599	6	+	Petroselinum crispum	part of a conserved DNA module involved in light responsiveness
Ahy_B04g070443A	AE-box	AGAAACTT	1206	1214	8	+	Arabidopsis thaliana	part of a module for light response
Ahy_B04g070443A	GT1-motif	GGTTAA	1158	1164	6	-	Arabidopsis thaliana	light responsive element
Ahy_B04g070443A	GT1-motif	GGTTAAT	1425	1432	7	+	Avena sativa	light responsive element
Ahy_B04g070443A	MRE	AACCTAA	1358	1365	7	-	Petroselinum crispum	MYB binding site involved in light responsiveness
Ahy_B04g070443A	G-box	CACGTC	956	962	6	+	Zea mays	cis-acting regulatory element involved in light responsiveness
Ahy_B04g070443A	ATCT-motif	AATCTAATCC	1141	1151	10	-	Pisum sativum	part of a conserved DNA module involved in light responsiveness
Ahy_B04g070443A	GATA-motif	GATAGGA	16	23	7	+	Arabidopsis thaliana	part of a light responsive element
Ahy_B04g070443A	Box 4	ATTAAT	655	661	6	+	Petroselinum crispum	part of a conserved DNA module involved in light responsiveness
Ahy_B04g071219	GA-motif	ATAGATAA	558	566	8	-	Arabidopsis thaliana	part of a light responsive element
Ahy_B04g071219	TCCC-motif	TCTCCCT	1395	1402	7	+	Spinacia oleracea	part of a light responsive element
Ahy_B04g071219	AE-box	AGAAACAA	1493	1501	8	-	Arabidopsis thaliana	part of a module for light response
Ahy_B04g071219	I-box	TGATAATGT	939	948	9	-	Solanum tuberosum	part of a light responsive element
Ahy_B04g071219	LAMP-element	CTTTATCA	1256	1264	8	-	Pisum sativum	part of a light responsive element
Ahy_B04g071219	G-box	TACGTG	1141	1147	6	-	Arabidopsis thaliana	cis-acting regulatory element involved in light responsiveness
Ahy_B04g071219	Box 4	ATTAAT	980	986	6	-	Petroselinum crispum	part of a conserved DNA module involved in light responsiveness
Ahy_B04g071219	Box 4	ATTAAT	1265	1271	6	-	Petroselinum crispum	part of a conserved DNA module involved in light responsiveness
Ahy_B04g071219	Box 4	ATTAAT	1336	1342	6	-	Petroselinum crispum	part of a conserved DNA module involved in light responsiveness
Ahy_B04g071241	Box 4	ATTAAT	1037	1043	6	-	Petroselinum crispum	part of a conserved DNA module involved in light responsiveness
Ahy_B04g071241	I-box	GTATAAGGCC	833	842	9	-	Larix laricina	part of a light responsive element
Ahy_B04g071241	AE-box	AGAAACAA	412	420	8	+	Arabidopsis thaliana	part of a module for light response
Ahy_B04g071241	Sp1	GGGCGG	204	210	6	+	Oryza sativa	light responsive element
Ahy_B04g071241	chs-CMA1a	TTACTTAA	728	736	8	+	Daucus carota	part of a light responsive element
Ahy_B04g071241	GTGGC-motif	GATTCTGTGGC	1339	1349	10	+	Spinacia oleracea	part of a light responsive element
Ahy_B04g071241	chs-CMA2a	TCACTTGA	1294	1302	8	-	Petroselinum crispum	part of a light responsive element
Ahy_B04g071364	Box 4	ATTAAT	131	137	6	+	Petroselinum crispum	part of a conserved DNA module involved in light responsiveness
Ahy_B04g071364	Box 4	ATTAAT	311	317	6	+	Petroselinum crispum	part of a conserved DNA module involved in light responsiveness
Ahy_B04g071364	Box 4	ATTAAT	564	570	6	+	Petroselinum crispum	part of a conserved DNA module involved in light responsiveness
Ahy_B04g071364	Box 4	ATTAAT	711	717	6	+	Petroselinum crispum	part of a conserved DNA module involved in light responsiveness
Ahy_B04g071364	Box 4	ATTAAT	876	882	6	-	Petroselinum crispum	part of a conserved DNA module involved in light responsiveness
Ahy_B04g071364	Box 4	ATTAAT	905	911	6	-	Petroselinum crispum	part of a conserved DNA module involved in light responsiveness
Ahy_B04g071364	Box 4	ATTAAT	1074	1080	6	-	Petroselinum crispum	part of a conserved DNA module involved in light responsiveness
Ahy_B04g071364	Box 4	ATTAAT	1081	1087	6	-	Petroselinum crispum	part of a conserved DNA module involved in light responsiveness
Ahy_B04g071364	Box 4	ATTAAT	1122	1128	6	-	Petroselinum crispum	part of a conserved DNA module involved in light responsiveness
Ahy_B04g071364	Box 4	ATTAAT	1132	1138	6	-	Petroselinum crispum	part of a conserved DNA module involved in light responsiveness
Ahy_B04g071364	chs-CMA1a	TTACTTAA	769	777	8	+	Daucus carota	part of a light responsive element
Ahy_B04g071364	GATA-motif	AAGATAAGATT	52	62	10	-	Arabidopsis thaliana	part of a light responsive element
Ahy_B04g071364	GATA-motif	AAGATAAGATT	112	123	11	-	Arabidopsis thaliana	part of a light responsive element
Ahy_B04g071791	LAMP-element	CTTTATCA	657	665	8	+	Pisum sativum	part of a light responsive element
Ahy_B04g071791	AE-box	AGAAACAA	418	426	8	-	Arabidopsis thaliana	part of a module for light response
Ahy_B04g071791	AE-box	AGAAACTT	946	954	8	-	Arabidopsis thaliana	part of a module for light response
Ahy_B04g071791	G-Box	CACGTT	1397	1403	6	-	Pisum sativum	cis-acting regulatory element involved in light responsiveness
Ahy_B04g071791	TCT-motif	TCTTAC	1173	1179	6	-	Arabidopsis thaliana	part of a light responsive element
Ahy_B04g071791	ACE	GACACGTATG	810	819	9	-	Petroselinum crispum	cis-acting element involved in light responsiveness
Ahy_B04g071791	ACE	GACACGTATG	955	964	9	-	Petroselinum crispum	cis-acting element involved in light responsiveness
Ahy_B04g071791	GATA-motif	GATAGGA	1124	1131	7	+	Arabidopsis thaliana	part of a light responsive element
Ahy_B04g071791	GATA-motif	GATAGGG	1150	1157	7	+	Pisum sativum	part of a light responsive element
Ahy_B04g071791	chs-CMA2a	TCACTTGA	201	209	8	+	Petroselinum crispum	part of a light responsive element
Ahy_B05g074247	AT1-motif	AATTATTTTTTATT	348	361	13	+	Solanum tuberosum	part of a light responsive module
Ahy_B05g074247	I-box	cCATATCCAAT	55	65	10	+	Flaveria trinervia	part of a light responsive element
Ahy_B05g074247	GT1-motif	GGTTAA	1459	1465	6	-	Arabidopsis thaliana	light responsive element
Ahy_B05g074247	MRE	AACCTAA	758	765	7	-	Petroselinum crispum	MYB binding site involved in light responsiveness
Ahy_B05g074247	TCT-motif	TCTTAC	274	280	6	-	Arabidopsis thaliana	part of a light responsive element
Ahy_B05g074247	TCT-motif	TCTTAC	1046	1052	6	-	Arabidopsis thaliana	part of a light responsive element
Ahy_B05g074247	GA-motif	ATAGATAA	446	454	8	-	Arabidopsis thaliana	part of a light responsive element
Ahy_B05g074247	ACE	GCGACGTACC	385	394	9	+	Petroselinum crispum	cis-acting element involved in light responsiveness
Ahy_B05g074247	Box 4	ATTAAT	304	310	6	+	Petroselinum crispum	part of a conserved DNA module involved in light responsiveness
Ahy_B05g074247	Box 4	ATTAAT	362	368	6	+	Petroselinum crispum	part of a conserved DNA module involved in light responsiveness
Ahy_B05g074247	Box 4	ATTAAT	366	372	6	+	Petroselinum crispum	part of a conserved DNA module involved in light responsiveness
Ahy_B05g074247	Box 4	ATTAAT	641	647	6	+	Petroselinum crispum	part of a conserved DNA module involved in light responsiveness
Ahy_B05g074247	Box 4	ATTAAT	793	799	6	-	Petroselinum crispum	part of a conserved DNA module involved in light responsiveness
Ahy_B05g074247	Box 4	ATTAAT	1081	1087	6	-	Petroselinum crispum	part of a conserved DNA module involved in light responsiveness
Ahy_B05g074247	Box 4	ATTAAT	1211	1217	6	-	Petroselinum crispum	part of a conserved DNA module involved in light responsiveness
Ahy_B05g075093	Box 4	ATTAAT	12	18	6	+	Petroselinum crispum	part of a conserved DNA module involved in light responsiveness
Ahy_B05g075093	Box 4	ATTAAT	361	367	6	+	Petroselinum crispum	part of a conserved DNA module involved in light responsiveness
Ahy_B05g075093	Box 4	ATTAAT	861	867	6	-	Petroselinum crispum	part of a conserved DNA module involved in light responsiveness
Ahy_B05g075093	Box 4	ATTAAT	1043	1049	6	-	Petroselinum crispum	part of a conserved DNA module involved in light responsiveness
Ahy_B05g075093	Box 4	ATTAAT	1474	1480	6	-	Petroselinum crispum	part of a conserved DNA module involved in light responsiveness
Ahy_B05g075093	TCT-motif	TCTTAC	689	695	6	-	Arabidopsis thaliana	part of a light responsive element
Ahy_B05g075093	chs-CMA1a	TTACTTAA	685	693	8	-	Daucus carota	part of a light responsive element
Ahy_B05g075093	GATA-motif	GATAGGA	127	134	7	-	Arabidopsis thaliana	part of a light responsive element
Ahy_B05g075093	LAMP-element	CTTTATCA	784	792	8	-	Pisum sativum	part of a light responsive element
Ahy_B05g075093	GT1-motif	GGTTAA	1480	1486	6	+	Arabidopsis thaliana	light responsive element
Ahy_B05g075093	ATCT-motif	AATCTAATCC	1162	1171	9	+	Pisum sativum	part of a conserved DNA module involved in light responsiveness
Ahy_B05g075589	AT1-motif	AATTATTTTTTATT	711	724	13	+	Solanum tuberosum	part of a light responsive module
Ahy_B05g075589	AT1-motif	AATTATTTTTTATT	1250	1263	13	-	Solanum tuberosum	part of a light responsive module
Ahy_B05g075589	MRE	AACCTAA	541	548	7	-	Petroselinum crispum	MYB binding site involved in light responsiveness
Ahy_B05g075589	ACE	CTAACGTATT	535	544	9	-	Petroselinum crispum	cis-acting element involved in light responsiveness
Ahy_B05g075589	Sp1	GGGCGG	58	64	6	-	Oryza sativa	light responsive element
Ahy_B05g075589	GATA-motif	AAGATAAGATT	908	918	10	-	Arabidopsis thaliana	part of a light responsive element
Ahy_B05g075589	GATA-motif	AAGATAAGATT	913	923	10	-	Arabidopsis thaliana	part of a light responsive element
Ahy_B05g075589	Box 4	ATTAAT	1107	1113	6	-	Petroselinum crispum	part of a conserved DNA module involved in light responsiveness
Ahy_B05g075774B	Box 4	ATTAAT	436	442	6	+	Petroselinum crispum	part of a conserved DNA module involved in light responsiveness
Ahy_B05g075774B	Box 4	ATTAAT	673	679	6	+	Petroselinum crispum	part of a conserved DNA module involved in light responsiveness
Ahy_B05g076104	MRE	AACCTAA	1368	1375	7	-	Petroselinum crispum	MYB binding site involved in light responsiveness
Ahy_B05g076104	Gap-box	CAAATGAA(A/G)A	730	739	9	-	Arabidopsis thaliana	part of a light responsive element
Ahy_B05g076104	TCT-motif	TCTTAC	693	699	6	+	Arabidopsis thaliana	part of a light responsive element
Ahy_B05g076104	3-AF1 binding site	TAAGAGAGGAA	27	37	10	-	Solanum tuberosum	light responsive element
Ahy_B05g076104	GATA-motif	GATAGGA	505	512	7	+	Arabidopsis thaliana	part of a light responsive element
Ahy_B05g076122	Box 4	ATTAAT	1470	1476	6	-	Petroselinum crispum	part of a conserved DNA module involved in light responsiveness
Ahy_B05g076122	GATA-motif	GATAGGA	1179	1186	7	-	Arabidopsis thaliana	part of a light responsive element
Ahy_B05g076122	TCT-motif	TCTTAC	911	917	6	-	Arabidopsis thaliana	part of a light responsive element
Ahy_B05g076122	G-box	ACACGTG(G/t)CACC	658	668	10	+	Lycopersicon esculentum	cis-acting regulatory element involved in light responsiveness
Ahy_B05g076122	G-box	CACGAC	1173	1179	6	-	Zea mays	cis-acting regulatory element involved in light responsiveness
Ahy_B05g076910	Box 4	ATTAAT	786	792	6	-	Petroselinum crispum	part of a conserved DNA module involved in light responsiveness
Ahy_B05g076910	TCT-motif	TCTTAC	144	150	6	+	Arabidopsis thaliana	part of a light responsive element
Ahy_B05g076910	TCCC-motif	TCTCCCT	711	718	7	-	Spinacia oleracea	part of a light responsive element
Ahy_B05g076910	GT1-motif	GGTTAA	1371	1377	6	-	Arabidopsis thaliana	light responsive element
Ahy_B05g076910	I-box	AAGATAAGGCT	271	281	10	-	Gossypium hirsutum	part of a light responsive element
Ahy_B05g076910	I-box	TGATAATGT	907	916	9	+	Solanum tuberosum	part of a light responsive element
Ahy_B05g076910	G-box	CACGAC	861	867	6	+	Zea mays	cis-acting regulatory element involved in light responsiveness
Ahy_B05g076910	MRE	AACCTAA	805	812	7	-	Petroselinum crispum	MYB binding site involved in light responsiveness
Ahy_B05g077348	GT1-motif	GGTTAA	885	891	6	+	Arabidopsis thaliana	light responsive element
Ahy_B05g077348	AE-box	AGAAACAA	848	856	8	-	Arabidopsis thaliana	part of a module for light response
Ahy_B05g077348	GATA-motif	GATAGGA	1249	1256	7	+	Arabidopsis thaliana	part of a light responsive element
Ahy_B05g077984	ATCT-motif	AATCTAATCC	500	509	9	+	Pisum sativum	part of a conserved DNA module involved in light responsiveness
Ahy_B05g077984	ATCT-motif	AATCTAATCC	505	514	9	+	Pisum sativum	part of a conserved DNA module involved in light responsiveness
Ahy_B05g077984	GT1-motif	GGTTAA	140	146	6	+	Arabidopsis thaliana	light responsive element
Ahy_B05g077984	GATA-motif	GATAGGG	955	962	7	-	Pisum sativum	part of a light responsive element
Ahy_B05g077984	chs-CMA1a	TTACTTAA	634	642	8	+	Daucus carota	part of a light responsive element
Ahy_B05g077984	TCT-motif	TCTTAC	1275	1281	6	+	Arabidopsis thaliana	part of a light responsive element
Ahy_B05g077984	Box 4	ATTAAT	686	692	6	+	Petroselinum crispum	part of a conserved DNA module involved in light responsiveness
Ahy_B05g077984	Pc-CMA2a	CAGCCAATCACAG	1373	1385	12	+	Pisum sativum	part of a light responsive element
Ahy_B05g078033B	chs-CMA1a	TTACTTAA	1441	1449	8	-	Daucus carota	part of a light responsive element
Ahy_B05g078033B	ACE	GCGACGTACC	423	432	9	+	Petroselinum crispum	cis-acting element involved in light responsiveness
Ahy_B05g078033B	Box 4	ATTAAT	51	57	6	+	Petroselinum crispum	part of a conserved DNA module involved in light responsiveness
Ahy_B05g078033B	Box 4	ATTAAT	956	962	6	-	Petroselinum crispum	part of a conserved DNA module involved in light responsiveness
Ahy_B05g078033B	Box 4	ATTAAT	1159	1165	6	-	Petroselinum crispum	part of a conserved DNA module involved in light responsiveness
Ahy_B05g078033B	Box 4	ATTAAT	1394	1400	6	-	Petroselinum crispum	part of a conserved DNA module involved in light responsiveness
Ahy_B05g078706	Box 4	ATTAAT	799	805	6	-	Petroselinum crispum	part of a conserved DNA module involved in light responsiveness
Ahy_B05g078706	Box 4	ATTAAT	828	834	6	-	Petroselinum crispum	part of a conserved DNA module involved in light responsiveness
Ahy_B05g078706	Box 4	ATTAAT	902	908	6	-	Petroselinum crispum	part of a conserved DNA module involved in light responsiveness
Ahy_B05g078706	Box 4	ATTAAT	993	999	6	-	Petroselinum crispum	part of a conserved DNA module involved in light responsiveness
Ahy_B05g078706	Box 4	ATTAAT	997	1003	6	-	Petroselinum crispum	part of a conserved DNA module involved in light responsiveness
Ahy_B05g078706	Box 4	ATTAAT	1056	1062	6	-	Petroselinum crispum	part of a conserved DNA module involved in light responsiveness
Ahy_B05g078706	AT1-motif	AATTATTTTTTATT	477	490	13	+	Solanum tuberosum	part of a light responsive module
Ahy_B05g078706	GT1-motif	GGTTAA	1466	1472	6	-	Arabidopsis thaliana	light responsive element
Ahy_B05g078706	GATA-motif	AAGATAAGATT	42	53	11	-	Arabidopsis thaliana	part of a light responsive element
Ahy_B05g078885	G-Box	CACGTG	702	708	6	+	Pisum sativum	cis-acting regulatory element involved in light responsiveness
Ahy_B05g078885	G-box	TACGTG	598	604	6	-	Arabidopsis thaliana	cis-acting regulatory element involved in light responsiveness
Ahy_B05g078885	G-box	CACGTG	702	708	6	+	Arabidopsis thaliana	cis-acting regulatory element involved in light responsiveness
Ahy_B05g078885	G-box	TACGTG	938	944	6	-	Arabidopsis thaliana	cis-acting regulatory element involved in light responsiveness
Ahy_B05g078885	I-box	gGATAAGGTG	223	232	9	+	Zea mays	part of a light responsive element
Ahy_B05g078885	I-box	cCATATCCAAT	1316	1326	10	+	Flaveria trinervia	part of a light responsive element
Ahy_B05g078885	TCT-motif	TCTTAC	60	66	6	-	Arabidopsis thaliana	part of a light responsive element
Ahy_B05g078885	TCT-motif	TCTTAC	367	373	6	-	Arabidopsis thaliana	part of a light responsive element
Ahy_B05g079002	TCT-motif	TCTTAC	1424	1430	6	-	Arabidopsis thaliana	part of a light responsive element
Ahy_B05g079002	GA-motif	ATAGATAA	1396	1404	8	+	Arabidopsis thaliana	part of a light responsive element
Ahy_B05g079002	TCCC-motif	TCTCCCT	1254	1261	7	-	Spinacia oleracea	part of a light responsive element
Ahy_B05g079002	I-box	atGATAAGGTC	845	855	10	-	Helianthus annuus	part of a light responsive element
Ahy_B05g079002	GT1-motif	GGTTAA	210	216	6	+	Arabidopsis thaliana	light responsive element
Ahy_B05g079002	GT1-motif	GGTTAA	212	218	6	-	Arabidopsis thaliana	light responsive element
Ahy_B05g079002	GT1-motif	GGTTAA	520	526	6	+	Arabidopsis thaliana	light responsive element
Ahy_B05g079002	GT1-motif	GGTTAA	1276	1282	6	+	Arabidopsis thaliana	light responsive element
Ahy_B05g079002	G-Box	CACGTT	1187	1193	6	+	Pisum sativum	cis-acting regulatory element involved in light responsiveness
Ahy_B05g079002	Box 4	ATTAAT	404	410	6	+	Petroselinum crispum	part of a conserved DNA module involved in light responsiveness
Ahy_B05g079002	Box 4	ATTAAT	674	680	6	+	Petroselinum crispum	part of a conserved DNA module involved in light responsiveness
Ahy_B05g079002	Box 4	ATTAAT	728	734	6	+	Petroselinum crispum	part of a conserved DNA module involved in light responsiveness
Ahy_B05g079002	Box 4	ATTAAT	1109	1115	6	-	Petroselinum crispum	part of a conserved DNA module involved in light responsiveness
Ahy_B05g079004	TCT-motif	TCTTAC	1174	1180	6	+	Arabidopsis thaliana	part of a light responsive element
Ahy_B05g079004	TCCC-motif	TCTCCCT	1343	1350	7	+	Spinacia oleracea	part of a light responsive element
Ahy_B05g079004	I-box	AGATAAGG	252	260	8	-	Triticum aestivum	part of a light responsive element
Ahy_B05g079004	GT1-motif	GGTTAA	1322	1328	6	-	Arabidopsis thaliana	light responsive element
Ahy_B05g079004	G-box	CACGTC	552	558	6	-	Zea mays	cis-acting regulatory element involved in light responsiveness
Ahy_B05g079004	G-box	CACGTC	1411	1417	6	-	Zea mays	cis-acting regulatory element involved in light responsiveness
Ahy_B05g079329	Box 4	ATTAAT	478	484	6	+	Petroselinum crispum	part of a conserved DNA module involved in light responsiveness
Ahy_B05g079329	ACE	CTAACGTATT	671	680	9	-	Petroselinum crispum	cis-acting element involved in light responsiveness
Ahy_B05g079329	TCT-motif	TCTTAC	561	567	6	-	Arabidopsis thaliana	part of a light responsive element
Ahy_B05g079329	TCT-motif	TCTTAC	658	664	6	-	Arabidopsis thaliana	part of a light responsive element
Ahy_B05g079329	TCT-motif	TCTTAC	1156	1162	6	-	Arabidopsis thaliana	part of a light responsive element
Ahy_B05g079329	chs-CMA1a	TTACTTAA	1152	1160	8	-	Daucus carota	part of a light responsive element
Ahy_B05g079329	L-box	ATCCCACCTAC	810	820	10	-	Petroselinum crispum	part of a light responsive element
Ahy_B05g079329	GT1-motif	GGTTAA	317	323	6	+	Arabidopsis thaliana	light responsive element
Ahy_B05g079329	I-box	AAGATAAGGCT	378	388	10	+	Gossypium hirsutum	part of a light responsive element
Ahy_B05g079329	I-box	AGATAAGG	379	387	8	+	Triticum aestivum	part of a light responsive element
Ahy_B05g079329	G-box	ACACGTGT	79	87	8	+	Brassica napus	cis-acting regulatory element involved in light responsiveness
Ahy_B05g079329	G-box	CACGTG	80	86	6	+	Arabidopsis thaliana	cis-acting regulatory element involved in light responsiveness
Ahy_B05g079329	G-Box	CACGTG	80	86	6	+	Pisum sativum	cis-acting regulatory element involved in light responsiveness
Ahy_B05g079440	Box 4	ATTAAT	669	675	6	+	Petroselinum crispum	part of a conserved DNA module involved in light responsiveness
Ahy_B05g079440	Box 4	ATTAAT	785	791	6	-	Petroselinum crispum	part of a conserved DNA module involved in light responsiveness
Ahy_B05g079440	G-box	CACGAC	718	724	6	-	Zea mays	cis-acting regulatory element involved in light responsiveness
Ahy_B05g079440	ATC-motif	AGTAATCT	282	290	8	-	Spinacia oleracea	part of a conserved DNA module involved in light responsiveness
Ahy_B05g079440	Box II	TGGTAATAA	583	592	9	-	Solanum tuberosum	part of a light responsive element
Ahy_B05g079440	TCT-motif	TCTTAC	179	185	6	-	Arabidopsis thaliana	part of a light responsive element
Ahy_B05g079440	TCT-motif	TCTTAC	1443	1449	6	+	Arabidopsis thaliana	part of a light responsive element
Ahy_B05g079737A	Box 4	ATTAAT	342	348	6	+	Petroselinum crispum	part of a conserved DNA module involved in light responsiveness
Ahy_B05g079737A	G-Box	CACGTT	377	383	6	-	Pisum sativum	cis-acting regulatory element involved in light responsiveness
Ahy_B05g079737A	TCCC-motif	TCTCCCT	544	551	7	+	Spinacia oleracea	part of a light responsive element
Ahy_B05g079737A	TCCC-motif	TCTCCCT	555	562	7	+	Spinacia oleracea	part of a light responsive element
Ahy_B05g079737A	TCCC-motif	TCTCCCT	884	891	7	+	Spinacia oleracea	part of a light responsive element
Ahy_B05g079737A	TCCC-motif	TCTCCCT	919	926	7	+	Spinacia oleracea	part of a light responsive element
Ahy_B05g079737A	Sp1	GGGCGG	671	677	6	+	Oryza sativa	light responsive element
Ahy_B05g079737A	Sp1	GGGCGG	1297	1303	6	-	Oryza sativa	light responsive element
Ahy_B06g080216	G-Box	CACGTT	162	168	6	-	Pisum sativum	cis-acting regulatory element involved in light responsiveness
Ahy_B06g080216	G-Box	CACGTT	291	297	6	-	Pisum sativum	cis-acting regulatory element involved in light responsiveness
Ahy_B06g080216	MRE	AACCTAA	496	503	7	+	Petroselinum crispum	MYB binding site involved in light responsiveness
Ahy_B06g080216	LAMP-element	CTTTATCA	1437	1445	8	+	Pisum sativum	part of a light responsive element
Ahy_B06g080216	I-box	GTATAAGGCC	836	845	9	+	Larix laricina	part of a light responsive element
Ahy_B06g080216	TCCC-motif	TCTCCCT	1316	1323	7	+	Spinacia oleracea	part of a light responsive element
Ahy_B06g080216	TCT-motif	TCTTAC	529	535	6	-	Arabidopsis thaliana	part of a light responsive element
Ahy_B06g080216	chs-CMA1a	TTACTTAA	312	320	8	-	Daucus carota	part of a light responsive element
Ahy_B06g080216	Box 4	ATTAAT	1190	1196	6	-	Petroselinum crispum	part of a conserved DNA module involved in light responsiveness
Ahy_B06g081014	GATA-motif	AAGATAAGATT	956	966	10	+	Arabidopsis thaliana	part of a light responsive element
Ahy_B06g081014	GT1-motif	GCGGTAATT	125	134	9	-	Oryza sativa	light responsive element
Ahy_B06g081014	GT1-motif	GGTTAA	494	500	6	+	Arabidopsis thaliana	light responsive element
Ahy_B06g081014	GT1-motif	GGTTAA	496	502	6	-	Arabidopsis thaliana	light responsive element
Ahy_B06g081014	Box 4	ATTAAT	302	308	6	+	Petroselinum crispum	part of a conserved DNA module involved in light responsiveness
Ahy_B06g081014	Box 4	ATTAAT	613	619	6	+	Petroselinum crispum	part of a conserved DNA module involved in light responsiveness
Ahy_B06g081014	Box 4	ATTAAT	746	752	6	+	Petroselinum crispum	part of a conserved DNA module involved in light responsiveness
Ahy_B06g082603	AT1-motif	AATTATTTTTTATT	504	518	14	-	Solanum tuberosum	part of a light responsive module
Ahy_B06g082603	AT1-motif	AATTATTTTTTATT	668	681	13	-	Solanum tuberosum	part of a light responsive module
Ahy_B06g082603	Box 4	ATTAAT	735	741	6	+	Petroselinum crispum	part of a conserved DNA module involved in light responsiveness
Ahy_B06g082603	Box 4	ATTAAT	1007	1013	6	-	Petroselinum crispum	part of a conserved DNA module involved in light responsiveness
Ahy_B06g082603	Box 4	ATTAAT	1051	1057	6	-	Petroselinum crispum	part of a conserved DNA module involved in light responsiveness
Ahy_B06g082603	Box 4	ATTAAT	1129	1135	6	-	Petroselinum crispum	part of a conserved DNA module involved in light responsiveness
Ahy_B06g082603	Box 4	ATTAAT	1197	1203	6	-	Petroselinum crispum	part of a conserved DNA module involved in light responsiveness
Ahy_B06g082603	Box 4	ATTAAT	1434	1440	6	-	Petroselinum crispum	part of a conserved DNA module involved in light responsiveness
Ahy_B06g082603	Box 4	ATTAAT	1466	1472	6	-	Petroselinum crispum	part of a conserved DNA module involved in light responsiveness
Ahy_B06g083369	GT1-motif	GGTTAAT	1492	1499	7	+	Avena sativa	light responsive element
Ahy_B06g083369	MRE	AACCTAA	1351	1358	7	+	Petroselinum crispum	MYB binding site involved in light responsiveness
Ahy_B06g083369	GATA-motif	AAGATAAGATT	2	12	10	+	Arabidopsis thaliana	part of a light responsive element
Ahy_B06g083369	Box 4	ATTAAT	133	139	6	+	Petroselinum crispum	part of a conserved DNA module involved in light responsiveness
Ahy_B06g083369	Box 4	ATTAAT	149	155	6	+	Petroselinum crispum	part of a conserved DNA module involved in light responsiveness
Ahy_B06g083369	Box 4	ATTAAT	531	537	6	+	Petroselinum crispum	part of a conserved DNA module involved in light responsiveness
Ahy_B06g083369	Box 4	ATTAAT	594	600	6	+	Petroselinum crispum	part of a conserved DNA module involved in light responsiveness
Ahy_B06g083928	GATA-motif	AAGATAAGATT	118	129	11	+	Arabidopsis thaliana	part of a light responsive element
Ahy_B06g083928	GATA-motif	GATAGGA	621	628	7	+	Arabidopsis thaliana	part of a light responsive element
Ahy_B06g083928	GT1-motif	GGTTAA	271	277	6	+	Arabidopsis thaliana	light responsive element
Ahy_B06g083928	GT1-motif	GGTTAAT	725	732	7	+	Avena sativa	light responsive element
Ahy_B06g083928	GT1-motif	GGTTAAT	798	805	7	+	Avena sativa	light responsive element
Ahy_B06g083928	G-box	TACGTG	557	563	6	+	Arabidopsis thaliana	cis-acting regulatory element involved in light responsiveness
Ahy_B06g083928	G-box	TACGTG	646	652	6	+	Arabidopsis thaliana	cis-acting regulatory element involved in light responsiveness
Ahy_B06g083928	G-box	CACGAC	813	819	6	-	Zea mays	cis-acting regulatory element involved in light responsiveness
Ahy_B06g083928	G-box	TACGTG	930	936	6	-	Arabidopsis thaliana	cis-acting regulatory element involved in light responsiveness
Ahy_B06g083928	G-Box	CACGTT	965	971	6	+	Pisum sativum	cis-acting regulatory element involved in light responsiveness
Ahy_B06g083928	Box 4	ATTAAT	304	310	6	+	Petroselinum crispum	part of a conserved DNA module involved in light responsiveness
Ahy_B06g083928	Box 4	ATTAAT	565	571	6	+	Petroselinum crispum	part of a conserved DNA module involved in light responsiveness
Ahy_B06g083928	Box 4	ATTAAT	757	763	6	-	Petroselinum crispum	part of a conserved DNA module involved in light responsiveness
Ahy_B06g083928	Box 4	ATTAAT	1228	1234	6	-	Petroselinum crispum	part of a conserved DNA module involved in light responsiveness
Ahy_B06g084002	G-box	CACGAC	28	34	6	+	Zea mays	cis-acting regulatory element involved in light responsiveness
Ahy_B06g084002	G-box	CACGAC	172	178	6	+	Zea mays	cis-acting regulatory element involved in light responsiveness
Ahy_B06g084002	G-Box	TCCACATGGCA	360	370	10	-	Triticum aestivum	cis-acting regulatory element involved in light responsiveness
Ahy_B06g084002	GATA-motif	AAGGATAAGG	201	210	9	+	Solanum tuberosum	part of a light responsive element
Ahy_B06g084002	3-AF1 binding site	TAAGAGAGGAA	640	650	10	-	Solanum tuberosum	light responsive element
Ahy_B06g084002	chs-CMA1a	TTACTTAA	1347	1355	8	-	Daucus carota	part of a light responsive element
Ahy_B06g084002	Box 4	ATTAAT	1268	1274	6	-	Petroselinum crispum	part of a conserved DNA module involved in light responsiveness
Ahy_B06g084498	G-Box	CACGTT	20	26	6	+	Pisum sativum	cis-acting regulatory element involved in light responsiveness
Ahy_B06g084498	G-Box	CACGTT	775	781	6	-	Pisum sativum	cis-acting regulatory element involved in light responsiveness
Ahy_B06g084498	G-Box	CACGTT	892	898	6	+	Pisum sativum	cis-acting regulatory element involved in light responsiveness
Ahy_B06g084498	G-Box	CACGTT	1226	1232	6	+	Pisum sativum	cis-acting regulatory element involved in light responsiveness
Ahy_B06g084498	GT1-motif	GGTTAAT	74	81	7	-	Avena sativa	light responsive element
Ahy_B06g084498	GT1-motif	GGTTAA	75	81	6	-	Arabidopsis thaliana	light responsive element
Ahy_B06g084498	GT1-motif	GGTTAA	1022	1028	6	+	Arabidopsis thaliana	light responsive element
Ahy_B06g084498	TCCC-motif	TCTCCCT	899	906	7	+	Spinacia oleracea	part of a light responsive element
Ahy_B06g084498	GATA-motif	AAGGATAAGG	723	732	9	+	Solanum tuberosum	part of a light responsive element
Ahy_B06g084498	GATA-motif	GATAGGG	726	733	7	+	Pisum sativum	part of a light responsive element
Ahy_B06g084498	chs-CMA1a	TTACTTAA	305	313	8	+	Daucus carota	part of a light responsive element
Ahy_B06g084498	Box 4	ATTAAT	344	350	6	+	Petroselinum crispum	part of a conserved DNA module involved in light responsiveness
Ahy_B06g084498	MRE	AACCTAA	1082	1089	7	-	Petroselinum crispum	MYB binding site involved in light responsiveness
Ahy_B06g084498	ATCT-motif	AATCTAATCC	810	820	10	-	Pisum sativum	part of a conserved DNA module involved in light responsiveness
Ahy_B06g084498	G-box	CACGAC	496	502	6	+	Zea mays	cis-acting regulatory element involved in light responsiveness
Ahy_B06g084498	ACE	CTAACGTATT	178	187	9	+	Petroselinum crispum	cis-acting element involved in light responsiveness
Ahy_B06g084683	G-box	CACGTC	47	53	6	-	Zea mays	cis-acting regulatory element involved in light responsiveness
Ahy_B06g084683	G-box	CACGTC	386	392	6	+	Zea mays	cis-acting regulatory element involved in light responsiveness
Ahy_B06g084683	G-box	CACGAC	552	558	6	-	Zea mays	cis-acting regulatory element involved in light responsiveness
Ahy_B06g084683	GT1-motif	GGTTAA	780	786	6	+	Arabidopsis thaliana	light responsive element
Ahy_B06g084741	G-box	TACGTG	185	191	6	-	Arabidopsis thaliana	cis-acting regulatory element involved in light responsiveness
Ahy_B06g084741	I-box	cCATATCCAAT	960	970	10	-	Flaveria trinervia	part of a light responsive element
Ahy_B06g084741	ATC-motif	AGTAATCT	1131	1139	8	+	Spinacia oleracea	part of a conserved DNA module involved in light responsiveness
Ahy_B06g084741	GT1-motif	GGTTAAT	908	915	7	+	Avena sativa	light responsive element
Ahy_B06g084741	GT1-motif	GGTTAA	1237	1243	6	+	Arabidopsis thaliana	light responsive element
Ahy_B06g084741	GT1-motif	GGTTAA	1431	1437	6	+	Arabidopsis thaliana	light responsive element
Ahy_B06g084741	Box 4	ATTAAT	1214	1220	6	-	Petroselinum crispum	part of a conserved DNA module involved in light responsiveness
Ahy_B06g084792	TCT-motif	TCTTAC	302	308	6	+	Arabidopsis thaliana	part of a light responsive element
Ahy_B06g084792	GA-motif	ATAGATAA	308	316	8	-	Arabidopsis thaliana	part of a light responsive element
Ahy_B06g084792	G-Box	CACGTT	1050	1056	6	-	Pisum sativum	cis-acting regulatory element involved in light responsiveness
Ahy_B06g084792	G-Box	CACGTT	1204	1210	6	-	Pisum sativum	cis-acting regulatory element involved in light responsiveness
Ahy_B06g084792	G-box	TAAACGTG	1202	1210	8	+	Brassica oleracea	cis-acting regulatory element involved in light responsiveness
Ahy_B06g084792	GT1-motif	GGTTAA	479	485	6	+	Arabidopsis thaliana	light responsive element
Ahy_B07g086318	Box 4	ATTAAT	487	493	6	+	Petroselinum crispum	part of a conserved DNA module involved in light responsiveness
Ahy_B07g086318	Box 4	ATTAAT	869	875	6	-	Petroselinum crispum	part of a conserved DNA module involved in light responsiveness
Ahy_B07g086318	Box 4	ATTAAT	1255	1261	6	-	Petroselinum crispum	part of a conserved DNA module involved in light responsiveness
Ahy_B07g086318	G-Box	CACGTT	1083	1089	6	-	Pisum sativum	cis-acting regulatory element involved in light responsiveness
Ahy_B07g086318	MRE	AACCTAA	388	395	7	-	Petroselinum crispum	MYB binding site involved in light responsiveness
Ahy_B07g086318	AE-box	AGAAACAA	1067	1075	8	-	Arabidopsis thaliana	part of a module for light response
Ahy_B07g086318	GT1-motif	GGTTAA	314	320	6	-	Arabidopsis thaliana	light responsive element
Ahy_B07g086318	chs-CMA1a	TTACTTAA	733	741	8	+	Daucus carota	part of a light responsive element
Ahy_B07g086318	Sp1	GGGCGG	226	232	6	-	Oryza sativa	light responsive element
Ahy_B07g086318	GA-motif	ATAGATAA	1058	1066	8	-	Arabidopsis thaliana	part of a light responsive element
Ahy_B07g086529	TCT-motif	TCTTAC	504	510	6	+	Arabidopsis thaliana	part of a light responsive element
Ahy_B07g086529	TCT-motif	TCTTAC	535	541	6	+	Arabidopsis thaliana	part of a light responsive element
Ahy_B07g086529	GT1-motif	GGTTAAT	1093	1100	7	+	Avena sativa	light responsive element
Ahy_B07g086529	GT1-motif	GGTTAAT	1218	1225	7	+	Avena sativa	light responsive element
Ahy_B07g086529	G-box	CACGAC	330	336	6	+	Zea mays	cis-acting regulatory element involved in light responsiveness
Ahy_B07g086529	G-box	CACGTC	699	705	6	+	Zea mays	cis-acting regulatory element involved in light responsiveness
Ahy_B07g086529	MRE	AACCTAA	1090	1097	7	-	Petroselinum crispum	MYB binding site involved in light responsiveness
Ahy_B07g086529	MRE	AACCTAA	1215	1222	7	-	Petroselinum crispum	MYB binding site involved in light responsiveness
Ahy_B07g086529	Box 4	ATTAAT	495	501	6	+	Petroselinum crispum	part of a conserved DNA module involved in light responsiveness
Ahy_B07g086929	Box 4	ATTAAT	172	178	6	+	Petroselinum crispum	part of a conserved DNA module involved in light responsiveness
Ahy_B07g086929	Box 4	ATTAAT	373	379	6	+	Petroselinum crispum	part of a conserved DNA module involved in light responsiveness
Ahy_B07g086929	Box 4	ATTAAT	574	580	6	+	Petroselinum crispum	part of a conserved DNA module involved in light responsiveness
Ahy_B07g086929	Box 4	ATTAAT	636	642	6	+	Petroselinum crispum	part of a conserved DNA module involved in light responsiveness
Ahy_B07g086929	MRE	AACCTAA	1352	1359	7	+	Petroselinum crispum	MYB binding site involved in light responsiveness
Ahy_B07g086929	GT1-motif	GGTTAAT	365	372	7	+	Avena sativa	light responsive element
Ahy_B07g086929	GT1-motif	GGTTAA	1492	1498	6	+	Arabidopsis thaliana	light responsive element
Ahy_B07g086929	ACE	GACACGTATG	525	534	9	-	Petroselinum crispum	cis-acting element involved in light responsiveness
Ahy_B07g087035	Box 4	ATTAAT	60	66	6	+	Petroselinum crispum	part of a conserved DNA module involved in light responsiveness
Ahy_B07g087035	chs-CMA2a	TCACTTGA	304	312	8	-	Petroselinum crispum	part of a light responsive element
Ahy_B07g087035	GATA-motif	GATAGGG	1298	1305	7	-	Pisum sativum	part of a light responsive element
Ahy_B07g087035	TCT-motif	TCTTAC	149	155	6	+	Arabidopsis thaliana	part of a light responsive element
Ahy_B07g087035	TCT-motif	TCTTAC	1057	1063	6	-	Arabidopsis thaliana	part of a light responsive element
Ahy_B07g087035	3-AF1 binding site	TAAGAGAGGAA	1329	1339	10	+	Solanum tuberosum	light responsive element
Ahy_B07g087035	GT1-motif	GGTTAA	733	739	6	-	Arabidopsis thaliana	light responsive element
Ahy_B07g087035	GT1-motif	GGTTAA	769	775	6	-	Arabidopsis thaliana	light responsive element
Ahy_B07g087035	AE-box	AGAAACAA	1166	1174	8	-	Arabidopsis thaliana	part of a module for light response
Ahy_B07g087223	AE-box	AGAAACAA	1051	1059	8	-	Arabidopsis thaliana	part of a module for light response
Ahy_B07g087223	AE-box	AGAAACAA	1166	1174	8	-	Arabidopsis thaliana	part of a module for light response
Ahy_B07g087223	GT1-motif	GGTTAA	536	542	6	+	Arabidopsis thaliana	light responsive element
Ahy_B07g087223	MRE	AACCTAA	533	540	7	-	Petroselinum crispum	MYB binding site involved in light responsiveness
Ahy_B07g087223	ACE	CTAACGTATT	527	536	9	-	Petroselinum crispum	cis-acting element involved in light responsiveness
Ahy_B07g087223	3-AF1 binding site	TAAGAGAGGAA	1329	1339	10	+	Solanum tuberosum	light responsive element
Ahy_B07g087223	TCT-motif	TCTTAC	1062	1068	6	-	Arabidopsis thaliana	part of a light responsive element
Ahy_B07g087223	Sp1	GGGCGG	135	141	6	-	Oryza sativa	light responsive element
Ahy_B07g087223	GATA-motif	GATAGGG	1298	1305	7	-	Pisum sativum	part of a light responsive element
Ahy_B07g087223	Box 4	ATTAAT	375	381	6	+	Petroselinum crispum	part of a conserved DNA module involved in light responsiveness
Ahy_B07g087223	Box 4	ATTAAT	482	488	6	+	Petroselinum crispum	part of a conserved DNA module involved in light responsiveness
Ahy_B07g087223	Box 4	ATTAAT	569	575	6	+	Petroselinum crispum	part of a conserved DNA module involved in light responsiveness
Ahy_B07g087223	Box 4	ATTAAT	597	603	6	+	Petroselinum crispum	part of a conserved DNA module involved in light responsiveness
Ahy_B07g087640	GT1-motif	GGTTAA	695	701	6	+	Arabidopsis thaliana	light responsive element
Ahy_B07g087640	GT1-motif	GGTTAA	1043	1049	6	-	Arabidopsis thaliana	light responsive element
Ahy_B07g087640	AE-box	AGAAACAA	826	834	8	-	Arabidopsis thaliana	part of a module for light response
Ahy_B07g087640	G-Box	CACGTG	22	28	6	+	Pisum sativum	cis-acting regulatory element involved in light responsiveness
Ahy_B07g087640	G-box	CCACGTAA	13	21	8	-	Brassica napus	cis-acting regulatory element involved in light responsiveness
Ahy_B07g087640	G-box	TACGTG	14	20	6	+	Arabidopsis thaliana	cis-acting regulatory element involved in light responsiveness
Ahy_B07g087640	G-box	CACGTG	22	28	6	+	Arabidopsis thaliana	cis-acting regulatory element involved in light responsiveness
Ahy_B07g087640	MRE	AACCTAA	233	240	7	-	Petroselinum crispum	MYB binding site involved in light responsiveness
Ahy_B07g087640	MRE	AACCTAA	280	287	7	-	Petroselinum crispum	MYB binding site involved in light responsiveness
Ahy_B07g087640	Box 4	ATTAAT	471	477	6	+	Petroselinum crispum	part of a conserved DNA module involved in light responsiveness
Ahy_B07g087640	Box 4	ATTAAT	658	664	6	+	Petroselinum crispum	part of a conserved DNA module involved in light responsiveness
Ahy_B07g087640	Box 4	ATTAAT	795	801	6	-	Petroselinum crispum	part of a conserved DNA module involved in light responsiveness
Ahy_B07g087640	Box 4	ATTAAT	1305	1311	6	-	Petroselinum crispum	part of a conserved DNA module involved in light responsiveness
Ahy_B07g088387	Box 4	ATTAAT	282	288	6	+	Petroselinum crispum	part of a conserved DNA module involved in light responsiveness
Ahy_B07g088387	Box 4	ATTAAT	828	834	6	-	Petroselinum crispum	part of a conserved DNA module involved in light responsiveness
Ahy_B07g088387	Box 4	ATTAAT	1158	1164	6	-	Petroselinum crispum	part of a conserved DNA module involved in light responsiveness
Ahy_B07g088387	GT1-motif	GGTTAA	688	694	6	-	Arabidopsis thaliana	light responsive element
Ahy_B07g088387	AT1-motif	AATTATTTTTTATT	929	942	13	-	Solanum tuberosum	part of a light responsive module
Ahy_B07g088387	G-Box	CACGTT	838	844	6	+	Pisum sativum	cis-acting regulatory element involved in light responsiveness
Ahy_B07g088387	GA-motif	ATAGATAA	422	430	8	-	Arabidopsis thaliana	part of a light responsive element
Ahy_B07g088387	Gap-box	CAAATGAA(A/G)A	1026	1035	9	-	Arabidopsis thaliana	part of a light responsive element
Ahy_B07g088387	TCT-motif	TCTTAC	148	154	6	+	Arabidopsis thaliana	part of a light responsive element
Ahy_B07g088387	TCT-motif	TCTTAC	1114	1120	6	+	Arabidopsis thaliana	part of a light responsive element
Ahy_B07g088387	GATA-motif	AAGATAAGATT	327	337	10	+	Arabidopsis thaliana	part of a light responsive element
Ahy_B07g088431	Box 4	ATTAAT	1292	1298	6	-	Petroselinum crispum	part of a conserved DNA module involved in light responsiveness
Ahy_B07g088431	GT1-motif	GGTTAA	707	713	6	+	Arabidopsis thaliana	light responsive element
Ahy_B07g088431	G-Box	CACGTG	63	69	6	+	Pisum sativum	cis-acting regulatory element involved in light responsiveness
Ahy_B07g088431	MRE	AACCTAA	612	619	7	-	Petroselinum crispum	MYB binding site involved in light responsiveness
Ahy_B07g088431	G-box	ACACGTGT	62	70	8	+	Brassica napus	cis-acting regulatory element involved in light responsiveness
Ahy_B07g088431	G-box	CACGTG	63	69	6	+	Arabidopsis thaliana	cis-acting regulatory element involved in light responsiveness
Ahy_B07g088431	G-box	CACGAC	952	958	6	-	Zea mays	cis-acting regulatory element involved in light responsiveness
Ahy_B07g088431	Sp1	GGGCGG	935	941	6	-	Oryza sativa	light responsive element
Ahy_B07g088431	TCT-motif	TCTTAC	1379	1385	6	-	Arabidopsis thaliana	part of a light responsive element
Ahy_B07g088431	GATA-motif	AAGGATAAGG	712	721	9	+	Solanum tuberosum	part of a light responsive element
Ahy_B07g088431	GATA-motif	GATAGGG	1222	1229	7	+	Pisum sativum	part of a light responsive element
Ahy_B08g089173	TCCC-motif	TCTCCCT	1313	1320	7	+	Spinacia oleracea	part of a light responsive element
Ahy_B08g089173	GATA-motif	AAGGATAAGG	816	825	9	+	Solanum tuberosum	part of a light responsive element
Ahy_B08g089173	G-Box	CACGTT	465	471	6	+	Pisum sativum	cis-acting regulatory element involved in light responsiveness
Ahy_B08g089173	G-Box	CACGTT	554	560	6	-	Pisum sativum	cis-acting regulatory element involved in light responsiveness
Ahy_B08g089173	AE-box	AGAAACAA	429	437	8	+	Arabidopsis thaliana	part of a module for light response
Ahy_B08g089173	GT1-motif	GGTTAA	456	462	6	-	Arabidopsis thaliana	light responsive element
Ahy_B08g089173	GT1-motif	GGTTAA	565	571	6	+	Arabidopsis thaliana	light responsive element
Ahy_B08g089173	GT1-motif	GTGTGTGAA	775	784	9	-	Solanum tuberosum	light responsive element
Ahy_B08g089173	LAMP-element	CTTTATCA	1437	1445	8	+	Pisum sativum	part of a light responsive element
Ahy_B08g089173	Box 4	ATTAAT	8	14	6	+	Petroselinum crispum	part of a conserved DNA module involved in light responsiveness
Ahy_B08g089173	Box 4	ATTAAT	59	65	6	+	Petroselinum crispum	part of a conserved DNA module involved in light responsiveness
Ahy_B08g089173	Box 4	ATTAAT	93	99	6	+	Petroselinum crispum	part of a conserved DNA module involved in light responsiveness
Ahy_B08g089173	Box 4	ATTAAT	212	218	6	+	Petroselinum crispum	part of a conserved DNA module involved in light responsiveness
Ahy_B08g089173	Box 4	ATTAAT	310	316	6	+	Petroselinum crispum	part of a conserved DNA module involved in light responsiveness
Ahy_B08g089173	Box 4	ATTAAT	346	352	6	+	Petroselinum crispum	part of a conserved DNA module involved in light responsiveness
Ahy_B08g089173	Box 4	ATTAAT	1189	1195	6	-	Petroselinum crispum	part of a conserved DNA module involved in light responsiveness
Ahy_B08g089901	TCT-motif	TCTTAC	1259	1265	6	+	Arabidopsis thaliana	part of a light responsive element
Ahy_B08g089901	Sp1	GGGCGG	1183	1189	6	-	Oryza sativa	light responsive element
Ahy_B08g089901	GATA-motif	AAGATAAGATT	847	857	10	+	Arabidopsis thaliana	part of a light responsive element
Ahy_B08g089901	GATA-motif	GATAGGA	1334	1341	7	-	Arabidopsis thaliana	part of a light responsive element
Ahy_B08g089901	ATCT-motif	AATCTAATCC	1045	1054	9	+	Pisum sativum	part of a conserved DNA module involved in light responsiveness
Ahy_B08g089901	Box 4	ATTAAT	199	205	6	+	Petroselinum crispum	part of a conserved DNA module involved in light responsiveness
Ahy_B08g089901	Box 4	ATTAAT	280	286	6	+	Petroselinum crispum	part of a conserved DNA module involved in light responsiveness
Ahy_B08g089901	Box 4	ATTAAT	532	538	6	+	Petroselinum crispum	part of a conserved DNA module involved in light responsiveness
Ahy_B08g089901	Box 4	ATTAAT	562	568	6	+	Petroselinum crispum	part of a conserved DNA module involved in light responsiveness
Ahy_B08g089901	Box 4	ATTAAT	855	861	6	-	Petroselinum crispum	part of a conserved DNA module involved in light responsiveness
Ahy_B08g090240B	3-AF1 binding site	TAAGAGAGGAA	1331	1341	10	+	Solanum tuberosum	light responsive element
Ahy_B08g090240B	TCT-motif	TCTTAC	164	170	6	+	Arabidopsis thaliana	part of a light responsive element
Ahy_B08g090240B	TCT-motif	TCTTAC	1059	1065	6	-	Arabidopsis thaliana	part of a light responsive element
Ahy_B08g090240B	GATA-motif	AAGATAAGATT	157	167	10	-	Arabidopsis thaliana	part of a light responsive element
Ahy_B08g090240B	GATA-motif	GATAGGG	1300	1307	7	-	Pisum sativum	part of a light responsive element
Ahy_B08g090240B	G-Box	CACGTT	108	114	6	-	Pisum sativum	cis-acting regulatory element involved in light responsiveness
Ahy_B08g092200	Box 4	ATTAAT	508	514	6	+	Petroselinum crispum	part of a conserved DNA module involved in light responsiveness
Ahy_B08g092200	Box 4	ATTAAT	1370	1376	6	-	Petroselinum crispum	part of a conserved DNA module involved in light responsiveness
Ahy_B08g092200	G-box	CACGTC	118	124	6	+	Zea mays	cis-acting regulatory element involved in light responsiveness
Ahy_B08g092200	Sp1	GGGCGG	107	113	6	-	Oryza sativa	light responsive element
Ahy_B08g092200	chs-CMA1a	TTACTTAA	513	521	8	+	Daucus carota	part of a light responsive element
Ahy_B08g092200	chs-CMA2a	TCACTTGA	1458	1466	8	+	Petroselinum crispum	part of a light responsive element
Ahy_B08g092517E	Box 4	ATTAAT	76	82	6	+	Petroselinum crispum	part of a conserved DNA module involved in light responsiveness
Ahy_B08g092517E	Box 4	ATTAAT	676	682	6	+	Petroselinum crispum	part of a conserved DNA module involved in light responsiveness
Ahy_B08g092517E	Box 4	ATTAAT	765	771	6	-	Petroselinum crispum	part of a conserved DNA module involved in light responsiveness
Ahy_B08g092517E	GATA-motif	GATAGGG	1319	1326	7	-	Pisum sativum	part of a light responsive element
Ahy_B08g092517E	TCT-motif	TCTTAC	472	478	6	-	Arabidopsis thaliana	part of a light responsive element
Ahy_B08g092517E	G-box	CACGAC	717	723	6	-	Zea mays	cis-acting regulatory element involved in light responsiveness
Ahy_B08g092517E	G-box	TACGTG	803	809	6	+	Arabidopsis thaliana	cis-acting regulatory element involved in light responsiveness
Ahy_B08g092517E	G-box	CACGAC	1427	1433	6	+	Zea mays	cis-acting regulatory element involved in light responsiveness
Ahy_B08g092517E	G-box	CACGAC	1443	1449	6	+	Zea mays	cis-acting regulatory element involved in light responsiveness
Ahy_B08g092517E	GT1-motif	GGTTAAT	1437	1444	7	-	Avena sativa	light responsive element
Ahy_B08g092517E	GT1-motif	GGTTAA	1438	1444	6	-	Arabidopsis thaliana	light responsive element
Ahy_B08g092517E	AE-box	AGAAACTT	157	165	8	+	Arabidopsis thaliana	part of a module for light response
Ahy_B08g092517E	AE-box	AGAAACAA	262	270	8	-	Arabidopsis thaliana	part of a module for light response
Ahy_B08g092762	Box 4	ATTAAT	531	537	6	+	Petroselinum crispum	part of a conserved DNA module involved in light responsiveness
Ahy_B08g092762	chs-CMA1a	TTACTTAA	542	550	8	+	Daucus carota	part of a light responsive element
Ahy_B08g092762	chs-CMA1a	TTACTTAA	616	624	8	-	Daucus carota	part of a light responsive element
Ahy_B08g092762	chs-CMA1a	TTACTTAA	1014	1022	8	+	Daucus carota	part of a light responsive element
Ahy_B08g092762	chs-Unit 1 m1	ACCTAACCCGC	224	234	10	-	Hordeum vulgare	part of a light responsive element
Ahy_B08g092762	L-box	ATCCCACCTAC	171	181	10	-	Petroselinum crispum	part of a light responsive element
Ahy_B08g092762	I-box	gGATAAGGTG	1231	1240	9	+	Zea mays	part of a light responsive element
Ahy_B08g092762	AE-box	AGAAACAA	968	976	8	-	Arabidopsis thaliana	part of a module for light response
Ahy_B08g092762	GT1-motif	GGTTAA	250	256	6	-	Arabidopsis thaliana	light responsive element
Ahy_B08g092762	GT1-motif	GGTTAA	988	994	6	-	Arabidopsis thaliana	light responsive element
Ahy_B08g092762	GT1-motif	GGTTAAT	1331	1338	7	+	Avena sativa	light responsive element
Ahy_B08g092762	G-Box	CACGTG	1108	1114	6	-	Pisum sativum	cis-acting regulatory element involved in light responsiveness
Ahy_B08g092762	G-box	CACGAC	74	80	6	+	Zea mays	cis-acting regulatory element involved in light responsiveness
Ahy_B08g092762	G-box	CACGTG	1108	1114	6	-	Arabidopsis thaliana	cis-acting regulatory element involved in light responsiveness
Ahy_B08g092769	GT1-motif	GGTTAA	216	222	6	+	Arabidopsis thaliana	light responsive element
Ahy_B08g092769	GT1-motif	GGTTAA	1140	1146	6	-	Arabidopsis thaliana	light responsive element
Ahy_B08g092769	GT1-motif	GGTTAA	1241	1247	6	+	Arabidopsis thaliana	light responsive element
Ahy_B08g092769	GT1-motif	GGTTAA	1291	1297	6	-	Arabidopsis thaliana	light responsive element
Ahy_B08g092769	G-box	CACGTC	1453	1459	6	-	Zea mays	cis-acting regulatory element involved in light responsiveness
Ahy_B08g092769	TCT-motif	TCTTAC	828	834	6	+	Arabidopsis thaliana	part of a light responsive element
Ahy_B08g092769	GA-motif	ATAGATAA	444	452	8	+	Arabidopsis thaliana	part of a light responsive element
Ahy_B08g092769	ACE	GACACGTATG	424	433	9	+	Petroselinum crispum	cis-acting element involved in light responsiveness
Ahy_B08g092932	MRE	AACCTAA	1351	1358	7	+	Petroselinum crispum	MYB binding site involved in light responsiveness
Ahy_B08g092932	GT1-motif	GGTTAA	1492	1498	6	+	Arabidopsis thaliana	light responsive element
Ahy_B08g092932	Box 4	ATTAAT	246	252	6	+	Petroselinum crispum	part of a conserved DNA module involved in light responsiveness
Ahy_B08g092932	Box 4	ATTAAT	324	330	6	+	Petroselinum crispum	part of a conserved DNA module involved in light responsiveness
Ahy_B08g092932	Box 4	ATTAAT	330	336	6	+	Petroselinum crispum	part of a conserved DNA module involved in light responsiveness
Ahy_B08g092932	Box 4	ATTAAT	583	589	6	+	Petroselinum crispum	part of a conserved DNA module involved in light responsiveness
Ahy_B08g093430	G-box	TACGTG	1456	1462	6	-	Arabidopsis thaliana	cis-acting regulatory element involved in light responsiveness
Ahy_B08g093430	GT1-motif	GGTTAAT	339	346	7	+	Avena sativa	light responsive element
Ahy_B08g093430	GT1-motif	GGTTAAT	539	546	7	+	Avena sativa	light responsive element
Ahy_B08g093430	AT1-motif	AATTATTTTTTATT	174	187	13	-	Solanum tuberosum	part of a light responsive module
Ahy_B08g093430	GATA-motif	AAGATAAGATT	1285	1295	10	+	Arabidopsis thaliana	part of a light responsive element
Ahy_B08g093430	Box 4	ATTAAT	559	565	6	+	Petroselinum crispum	part of a conserved DNA module involved in light responsiveness
Ahy_B08g093430	Box 4	ATTAAT	605	611	6	+	Petroselinum crispum	part of a conserved DNA module involved in light responsiveness
Ahy_B08g093430	Box 4	ATTAAT	614	620	6	+	Petroselinum crispum	part of a conserved DNA module involved in light responsiveness
Ahy_B08g093430	Box 4	ATTAAT	636	642	6	+	Petroselinum crispum	part of a conserved DNA module involved in light responsiveness
Ahy_B08g093430	Box 4	ATTAAT	701	707	6	+	Petroselinum crispum	part of a conserved DNA module involved in light responsiveness
Ahy_B08g093430	Box 4	ATTAAT	780	786	6	-	Petroselinum crispum	part of a conserved DNA module involved in light responsiveness
Ahy_B08g093430	Box 4	ATTAAT	809	815	6	-	Petroselinum crispum	part of a conserved DNA module involved in light responsiveness
Ahy_B08g093430	Box 4	ATTAAT	831	837	6	-	Petroselinum crispum	part of a conserved DNA module involved in light responsiveness
Ahy_B08g093430	Box 4	ATTAAT	891	897	6	-	Petroselinum crispum	part of a conserved DNA module involved in light responsiveness
Ahy_B08g093541	TCT-motif	TCTTAC	1364	1370	6	-	Arabidopsis thaliana	part of a light responsive element
Ahy_B08g093541	Sp1	GGGCGG	885	891	6	+	Oryza sativa	light responsive element
Ahy_B08g093541	GT1-motif	GGTTAAT	774	781	7	+	Avena sativa	light responsive element
Ahy_B08g093541	G-box	TACGTG	46	52	6	-	Arabidopsis thaliana	cis-acting regulatory element involved in light responsiveness
Ahy_B08g093541	G-box	CACGAC	78	84	6	-	Zea mays	cis-acting regulatory element involved in light responsiveness
Ahy_B08g093541	G-box	CACGAC	124	130	6	-	Zea mays	cis-acting regulatory element involved in light responsiveness
Ahy_B08g093541	G-box	CACGTC	350	356	6	+	Zea mays	cis-acting regulatory element involved in light responsiveness
Ahy_B08g093541	MRE	AACCTAA	1349	1356	7	-	Petroselinum crispum	MYB binding site involved in light responsiveness
Ahy_B08g093585	AE-box	AGAAACAA	288	296	8	-	Arabidopsis thaliana	part of a module for light response
Ahy_B08g093585	G-box	CACGTG	1252	1258	6	-	Arabidopsis thaliana	cis-acting regulatory element involved in light responsiveness
Ahy_B08g093585	G-Box	CACGTG	1252	1258	6	-	Pisum sativum	cis-acting regulatory element involved in light responsiveness
Ahy_B08g093634	MRE	AACCTAA	1351	1358	7	+	Petroselinum crispum	MYB binding site involved in light responsiveness
Ahy_B08g093634	GT1-motif	GGTTAA	1492	1498	6	+	Arabidopsis thaliana	light responsive element
Ahy_B08g093634	ACE	CTAACGTATT	649	658	9	+	Petroselinum crispum	cis-acting element involved in light responsiveness
Ahy_B08g093634	Box 4	ATTAAT	30	36	6	+	Petroselinum crispum	part of a conserved DNA module involved in light responsiveness
Ahy_B08g093634	Box 4	ATTAAT	299	305	6	+	Petroselinum crispum	part of a conserved DNA module involved in light responsiveness
Ahy_B08g093634	Box 4	ATTAAT	523	529	6	+	Petroselinum crispum	part of a conserved DNA module involved in light responsiveness
Ahy_B08g093634	Box 4	ATTAAT	585	591	6	+	Petroselinum crispum	part of a conserved DNA module involved in light responsiveness
Ahy_B08g094301	G-Box	CACGTG	34	40	6	+	Pisum sativum	cis-acting regulatory element involved in light responsiveness
Ahy_B08g094301	G-box	CACGTG	34	40	6	+	Arabidopsis thaliana	cis-acting regulatory element involved in light responsiveness
Ahy_B08g094301	GT1-motif	GGTTAA	538	544	6	+	Arabidopsis thaliana	light responsive element
Ahy_B08g094301	GT1-motif	GGTTAA	1299	1305	6	+	Arabidopsis thaliana	light responsive element
Ahy_B08g094301	TCT-motif	TCTTAC	338	344	6	+	Arabidopsis thaliana	part of a light responsive element
Ahy_B08g094301	chs-Unit 1 m1	ACCTAACCCGG	125	135	10	+	Zea mays	part of a light responsive element
Ahy_B08g094301	Gap-box	CAAATGAA(A/G)A	1027	1036	9	+	Arabidopsis thaliana	part of a light responsive element
Ahy_B09g095001	GT1-motif	GGTTAA	361	367	6	-	Arabidopsis thaliana	light responsive element
Ahy_B09g095001	GT1-motif	GGTTAA	484	490	6	-	Arabidopsis thaliana	light responsive element
Ahy_B09g095001	G-box	CACGAC	204	210	6	-	Zea mays	cis-acting regulatory element involved in light responsiveness
Ahy_B09g095001	G-box	TACGTG	1106	1112	6	+	Arabidopsis thaliana	cis-acting regulatory element involved in light responsiveness
Ahy_B09g095001	G-Box	CACGTT	710	716	6	-	Pisum sativum	cis-acting regulatory element involved in light responsiveness
Ahy_B09g095001	Sp1	GGGCGG	168	174	6	-	Oryza sativa	light responsive element
Ahy_B09g095062	GATA-motif	AAGATAAGATT	132	143	11	-	Arabidopsis thaliana	part of a light responsive element
Ahy_B09g095062	LS7	CAGATTTATTTTTA	1262	1275	13	-	Zea mays	part of a light responsive element
Ahy_B09g095062	GT1-motif	GGTTAA	1358	1364	6	+	Arabidopsis thaliana	light responsive element
Ahy_B09g095062	AT1-motif	AATTATTTTTTATT	571	584	13	+	Solanum tuberosum	part of a light responsive module
Ahy_B09g095062	Box 4	ATTAAT	892	898	6	-	Petroselinum crispum	part of a conserved DNA module involved in light responsiveness
Ahy_B09g095062	Box 4	ATTAAT	922	928	6	-	Petroselinum crispum	part of a conserved DNA module involved in light responsiveness
Ahy_B09g095062	Box 4	ATTAAT	996	1002	6	-	Petroselinum crispum	part of a conserved DNA module involved in light responsiveness
Ahy_B09g095062	Box 4	ATTAAT	1086	1092	6	-	Petroselinum crispum	part of a conserved DNA module involved in light responsiveness
Ahy_B09g095062	Box 4	ATTAAT	1090	1096	6	-	Petroselinum crispum	part of a conserved DNA module involved in light responsiveness
Ahy_B09g095425A	Box 4	ATTAAT	107	113	6	+	Petroselinum crispum	part of a conserved DNA module involved in light responsiveness
Ahy_B09g095425A	Box 4	ATTAAT	193	199	6	+	Petroselinum crispum	part of a conserved DNA module involved in light responsiveness
Ahy_B09g095425A	Box 4	ATTAAT	259	265	6	+	Petroselinum crispum	part of a conserved DNA module involved in light responsiveness
Ahy_B09g095425A	Box 4	ATTAAT	329	335	6	+	Petroselinum crispum	part of a conserved DNA module involved in light responsiveness
Ahy_B09g095425A	Box 4	ATTAAT	867	873	6	-	Petroselinum crispum	part of a conserved DNA module involved in light responsiveness
Ahy_B09g095425A	GT1-motif	GGTTAA	819	825	6	+	Arabidopsis thaliana	light responsive element
Ahy_B09g095425A	AT1-motif	AATTATTTTTTATT	113	126	13	-	Solanum tuberosum	part of a light responsive module
Ahy_B09g095425A	G-box	ACACGTG(G/t)CACC	584	594	10	+	Lycopersicon esculentum	cis-acting regulatory element involved in light responsiveness
Ahy_B09g095425A	G-box	TACGTG	1199	1205	6	-	Arabidopsis thaliana	cis-acting regulatory element involved in light responsiveness
Ahy_B09g095759A	Sp1	GGGCGG	115	121	6	-	Oryza sativa	light responsive element
Ahy_B09g095759A	GT1-motif	GGTTAA	431	437	6	-	Arabidopsis thaliana	light responsive element
Ahy_B09g095759A	G-box	CACGAC	151	157	6	-	Zea mays	cis-acting regulatory element involved in light responsiveness
Ahy_B09g095759A	G-box	TACGTG	1053	1059	6	+	Arabidopsis thaliana	cis-acting regulatory element involved in light responsiveness
Ahy_B09g095759A	G-Box	CACGTT	657	663	6	-	Pisum sativum	cis-acting regulatory element involved in light responsiveness
Ahy_B09g095806A	ATCT-motif	AATCTAATCC	1362	1371	9	-	Pisum sativum	part of a conserved DNA module involved in light responsiveness
Ahy_B09g095806A	AE-box	AGAAACTT	1097	1105	8	-	Arabidopsis thaliana	part of a module for light response
Ahy_B09g095806A	TCCC-motif	TCTCCCT	175	182	7	-	Spinacia oleracea	part of a light responsive element
Ahy_B09g095806A	GATA-motif	GATAGGG	1339	1346	7	+	Pisum sativum	part of a light responsive element
Ahy_B09g095806A	Box 4	ATTAAT	116	122	6	+	Petroselinum crispum	part of a conserved DNA module involved in light responsiveness
Ahy_B09g095806A	Box 4	ATTAAT	261	267	6	+	Petroselinum crispum	part of a conserved DNA module involved in light responsiveness
Ahy_B09g095806A	Box 4	ATTAAT	265	271	6	+	Petroselinum crispum	part of a conserved DNA module involved in light responsiveness
Ahy_B09g095806A	CAG-motif	GAAAGGCAGAC	1066	1076	10	-	Arabidopsis thaliana	part of a light response element
Ahy_B09g095984C	G-Box	CACGTT	752	758	6	-	Pisum sativum	cis-acting regulatory element involved in light responsiveness
Ahy_B09g095984C	G-Box	CACGTT	1452	1458	6	-	Pisum sativum	cis-acting regulatory element involved in light responsiveness
Ahy_B09g095984C	Box 4	ATTAAT	128	134	6	+	Petroselinum crispum	part of a conserved DNA module involved in light responsiveness
Ahy_B09g095984C	Box 4	ATTAAT	188	194	6	+	Petroselinum crispum	part of a conserved DNA module involved in light responsiveness
Ahy_B09g095984C	Box 4	ATTAAT	929	935	6	-	Petroselinum crispum	part of a conserved DNA module involved in light responsiveness
Ahy_B09g095984C	ATCT-motif	AATCTAATCC	809	818	9	-	Pisum sativum	part of a conserved DNA module involved in light responsiveness
Ahy_B09g095984C	G-box	TAAACGTG	750	758	8	+	Brassica oleracea	cis-acting regulatory element involved in light responsiveness
Ahy_B09g096212	Box 4	ATTAAT	40	46	6	+	Petroselinum crispum	part of a conserved DNA module involved in light responsiveness
Ahy_B09g096212	Box 4	ATTAAT	55	61	6	+	Petroselinum crispum	part of a conserved DNA module involved in light responsiveness
Ahy_B09g096212	Box 4	ATTAAT	92	98	6	+	Petroselinum crispum	part of a conserved DNA module involved in light responsiveness
Ahy_B09g096212	Box 4	ATTAAT	262	268	6	+	Petroselinum crispum	part of a conserved DNA module involved in light responsiveness
Ahy_B09g096212	Box 4	ATTAAT	1254	1260	6	-	Petroselinum crispum	part of a conserved DNA module involved in light responsiveness
Ahy_B09g096212	GA-motif	ATAGATAA	1059	1067	8	-	Arabidopsis thaliana	part of a light responsive element
Ahy_B09g096212	G-Box	CACGTT	1084	1090	6	-	Pisum sativum	cis-acting regulatory element involved in light responsiveness
Ahy_B09g096212	AE-box	AGAAACAA	1068	1076	8	-	Arabidopsis thaliana	part of a module for light response
Ahy_B09g098126	Box 4	ATTAAT	650	656	6	+	Petroselinum crispum	part of a conserved DNA module involved in light responsiveness
Ahy_B09g098126	Box 4	ATTAAT	891	897	6	-	Petroselinum crispum	part of a conserved DNA module involved in light responsiveness
Ahy_B09g098126	Box 4	ATTAAT	1108	1114	6	-	Petroselinum crispum	part of a conserved DNA module involved in light responsiveness
Ahy_B09g098126	Box 4	ATTAAT	1185	1191	6	-	Petroselinum crispum	part of a conserved DNA module involved in light responsiveness
Ahy_B09g098126	MRE	AACCTAA	532	539	7	+	Petroselinum crispum	MYB binding site involved in light responsiveness
Ahy_B09g098126	I-box	TGATAATGT	850	859	9	+	Solanum tuberosum	part of a light responsive element
Ahy_B09g098126	GT1-motif	GGTTAA	530	536	6	-	Arabidopsis thaliana	light responsive element
Ahy_B09g098126	GT1-motif	GGTTAAT	619	626	7	-	Avena sativa	light responsive element
Ahy_B09g098126	GT1-motif	GGTTAA	620	626	6	-	Arabidopsis thaliana	light responsive element
Ahy_B09g098126	chs-CMA1a	TTACTTAA	574	582	8	-	Daucus carota	part of a light responsive element
Ahy_B09g098126	GA-motif	ATAGATAA	179	187	8	-	Arabidopsis thaliana	part of a light responsive element
Ahy_B09g098366	AT1-motif	AATTATTTTTTATT	569	582	13	+	Solanum tuberosum	part of a light responsive module
Ahy_B09g098366	GT1-motif	GGTTAA	1357	1363	6	+	Arabidopsis thaliana	light responsive element
Ahy_B09g098366	GATA-motif	AAGATAAGATT	111	122	11	-	Arabidopsis thaliana	part of a light responsive element
Ahy_B09g098366	LS7	CAGATTTATTTTTA	1261	1274	13	-	Zea mays	part of a light responsive element
Ahy_B09g098366	Box 4	ATTAAT	37	43	6	+	Petroselinum crispum	part of a conserved DNA module involved in light responsiveness
Ahy_B09g098366	Box 4	ATTAAT	891	897	6	-	Petroselinum crispum	part of a conserved DNA module involved in light responsiveness
Ahy_B09g098366	Box 4	ATTAAT	921	927	6	-	Petroselinum crispum	part of a conserved DNA module involved in light responsiveness
Ahy_B09g098366	Box 4	ATTAAT	995	1001	6	-	Petroselinum crispum	part of a conserved DNA module involved in light responsiveness
Ahy_B09g098366	Box 4	ATTAAT	1085	1091	6	-	Petroselinum crispum	part of a conserved DNA module involved in light responsiveness
Ahy_B09g098366	Box 4	ATTAAT	1089	1095	6	-	Petroselinum crispum	part of a conserved DNA module involved in light responsiveness
Ahy_B09g098829	chs-CMA2b	GAACCTACACAC	843	854	11	+	Hordeum vulgare	part of a light responsive element
Ahy_B09g098829	Box 4	ATTAAT	872	878	6	-	Petroselinum crispum	part of a conserved DNA module involved in light responsiveness
Ahy_B09g099372	Box 4	ATTAAT	490	496	6	+	Petroselinum crispum	part of a conserved DNA module involved in light responsiveness
Ahy_B09g099372	Box 4	ATTAAT	584	590	6	+	Petroselinum crispum	part of a conserved DNA module involved in light responsiveness
Ahy_B09g099372	Box 4	ATTAAT	661	667	6	+	Petroselinum crispum	part of a conserved DNA module involved in light responsiveness
Ahy_B09g099372	Box 4	ATTAAT	665	671	6	+	Petroselinum crispum	part of a conserved DNA module involved in light responsiveness
Ahy_B09g099372	Box 4	ATTAAT	817	823	6	-	Petroselinum crispum	part of a conserved DNA module involved in light responsiveness
Ahy_B09g099372	Box 4	ATTAAT	853	859	6	-	Petroselinum crispum	part of a conserved DNA module involved in light responsiveness
Ahy_B09g099372	Box 4	ATTAAT	860	866	6	-	Petroselinum crispum	part of a conserved DNA module involved in light responsiveness
Ahy_B09g099372	Box 4	ATTAAT	1190	1196	6	-	Petroselinum crispum	part of a conserved DNA module involved in light responsiveness
Ahy_B09g099372	GATA-motif	AAGATAAGATT	395	405	10	-	Arabidopsis thaliana	part of a light responsive element
Ahy_B09g099372	TCCC-motif	TCTCCCT	1316	1323	7	+	Spinacia oleracea	part of a light responsive element
Ahy_B09g099372	chs-CMA1a	TTACTTAA	157	165	8	-	Daucus carota	part of a light responsive element
Ahy_B09g099372	LAMP-element	CTTTATCA	1437	1445	8	+	Pisum sativum	part of a light responsive element
Ahy_B09g099372	AT1-motif	AATTATTTTTTATT	600	613	13	+	Solanum tuberosum	part of a light responsive module
Ahy_B09g099372	AE-box	AGAAACAA	28	36	8	+	Arabidopsis thaliana	part of a module for light response
Ahy_B09g100000A	G-box	TACGTG	385	391	6	+	Arabidopsis thaliana	cis-acting regulatory element involved in light responsiveness
Ahy_B09g100000A	3-AF1 binding site	TAAGAGAGGAA	665	675	10	+	Solanum tuberosum	light responsive element
Ahy_B09g100000A	chs-Unit 1 m1	ACCTAACCCGC	315	325	10	-	Hordeum vulgare	part of a light responsive element
Ahy_B09g100000A	TCT-motif	TCTTAC	549	555	6	-	Arabidopsis thaliana	part of a light responsive element
Ahy_B09g100000A	TCT-motif	TCTTAC	664	670	6	-	Arabidopsis thaliana	part of a light responsive element
Ahy_B09g100000A	TCT-motif	TCTTAC	1100	1106	6	-	Arabidopsis thaliana	part of a light responsive element
Ahy_B09g100000A	GATA-motif	AAGATAAGATT	59	69	10	-	Arabidopsis thaliana	part of a light responsive element
Ahy_B09g100000A	Box 4	ATTAAT	493	499	6	+	Petroselinum crispum	part of a conserved DNA module involved in light responsiveness
Ahy_B10g100737	ACE	CTAACGTATT	750	760	10	-	Petroselinum crispum	cis-acting element involved in light responsiveness
Ahy_B10g100737	TCT-motif	TCTTAC	1364	1370	6	-	Arabidopsis thaliana	part of a light responsive element
Ahy_B10g100737	Sp1	GGGCGG	894	900	6	+	Oryza sativa	light responsive element
Ahy_B10g100737	L-box	ATCCCACCTAC	475	485	10	-	Petroselinum crispum	part of a light responsive element
Ahy_B10g100737	GT1-motif	GGTTAAT	783	790	7	+	Avena sativa	light responsive element
Ahy_B10g100737	AE-box	AGAAACAA	1012	1020	8	-	Arabidopsis thaliana	part of a module for light response
Ahy_B10g100737	G-box	CACGAC	206	212	6	-	Zea mays	cis-acting regulatory element involved in light responsiveness
Ahy_B10g100908	G-box	TACGTG	173	179	6	-	Arabidopsis thaliana	cis-acting regulatory element involved in light responsiveness
Ahy_B10g100908	I-box	cCATATCCAAT	957	967	10	-	Flaveria trinervia	part of a light responsive element
Ahy_B10g100908	ATC-motif	AGTAATCT	1128	1136	8	+	Spinacia oleracea	part of a conserved DNA module involved in light responsiveness
Ahy_B10g100908	AE-box	AGAAACAA	467	475	8	-	Arabidopsis thaliana	part of a module for light response
Ahy_B10g100908	GT1-motif	GGTTAAT	905	912	7	+	Avena sativa	light responsive element
Ahy_B10g100908	GT1-motif	GGTTAA	1210	1216	6	+	Arabidopsis thaliana	light responsive element
Ahy_B10g100908	GT1-motif	GGTTAA	1234	1240	6	+	Arabidopsis thaliana	light responsive element
Ahy_B10g100908	GT1-motif	GGTTAA	1428	1434	6	+	Arabidopsis thaliana	light responsive element
Ahy_B10g101083A	MRE	AACCTAA	263	270	7	+	Petroselinum crispum	MYB binding site involved in light responsiveness
Ahy_B10g101083A	G-box	TACGTG	799	805	6	+	Arabidopsis thaliana	cis-acting regulatory element involved in light responsiveness
Ahy_B10g101083A	G-box	CACGAC	1309	1315	6	-	Zea mays	cis-acting regulatory element involved in light responsiveness
Ahy_B10g101083A	G-box	CACGAC	1358	1364	6	-	Zea mays	cis-acting regulatory element involved in light responsiveness
Ahy_B10g101083A	AE-box	AGAAACAA	200	208	8	-	Arabidopsis thaliana	part of a module for light response
Ahy_B10g101083A	GATA-motif	GATAGGG	465	472	7	+	Pisum sativum	part of a light responsive element
Ahy_B10g101083A	Box 4	ATTAAT	562	568	6	+	Petroselinum crispum	part of a conserved DNA module involved in light responsiveness
Ahy_B10g101083A	Box 4	ATTAAT	640	646	6	+	Petroselinum crispum	part of a conserved DNA module involved in light responsiveness
Ahy_B10g101083A	Box 4	ATTAAT	651	657	6	+	Petroselinum crispum	part of a conserved DNA module involved in light responsiveness
Ahy_B10g101083A	Box 4	ATTAAT	698	704	6	+	Petroselinum crispum	part of a conserved DNA module involved in light responsiveness
Ahy_B10g101633	GT1-motif	GGTTAA	728	734	6	+	Arabidopsis thaliana	light responsive element
Ahy_B10g101633	G-box	CACGTC	705	711	6	+	Zea mays	cis-acting regulatory element involved in light responsiveness
Ahy_B10g101633	ATCT-motif	AATCTAATCC	884	893	9	+	Pisum sativum	part of a conserved DNA module involved in light responsiveness
[truncated: 149 more rows]

## Sheet: Supplementary table 3
Supplementary table 3: Statistic of identified cis-acting elements.
Gene locus	Number of cis-acting elements	Number of cis-acting elements types
Ahy_A01g000062	9	6
Ahy_A01g000238	10	7
Ahy_A01g000712	7	7
Ahy_A01g001188	10	6
Ahy_A01g001502	9	4
Ahy_A01g001635	7	7
Ahy_A01g002172	15	7
Ahy_A01g002850A	2	2
Ahy_A01g003395	10	6
Ahy_A01g003600	7	5
Ahy_A01g003741	4	4
Ahy_A01g004900	11	8
Ahy_A02g006134	11	7
Ahy_A02g006742	10	3
Ahy_A02g006796	8	5
Ahy_A02g007616	14	7
Ahy_A02g007763	11	9
Ahy_A02g008044	6	3
Ahy_A02g008409	7	5
Ahy_A02g008745	13	3
Ahy_A03g010736	11	8
Ahy_A03g011015	8	5
Ahy_A03g011074	8	5
Ahy_A03g011477B	8	6
Ahy_A03g012147	8	6
Ahy_A03g012297	5	4
Ahy_A03g012381	7	7
Ahy_A03g013015	6	4
Ahy_A03g013552	7	5
Ahy_A03g014921A	10	6
Ahy_A03g015150	7	5
Ahy_A03g015602	4	3
Ahy_A03g015787	18	5
Ahy_A03g016650	10	5
Ahy_A04g017654	8	5
Ahy_A04g018302C	8	5
Ahy_A04g018557	6	5
Ahy_A04g018624	7	5
Ahy_A04g018696	10	9
Ahy_A04g019169	8	6
Ahy_A04g019181	10	7
Ahy_A04g019616	4	3
Ahy_A04g020331	8	5
Ahy_A04g020389	6	2
Ahy_A04g020653	9	7
Ahy_A04g020778	13	4
Ahy_A04g020951A	13	6
Ahy_A04g021071	4	3
Ahy_A04g021291	11	9
Ahy_A04g021322	8	3
Ahy_A04g021375D	12	3
Ahy_A04g021539	5	5
Ahy_A05g021773	5	5
Ahy_A05g022439	6	5
Ahy_A05g023508	12	6
Ahy_A05g024256	2	2
Ahy_A05g024287	5	5
Ahy_A05g024794	8	6
Ahy_A05g024990	8	3
Ahy_A05g025285	7	6
Ahy_A05g025347	8	6
Ahy_A06g026178	7	7
Ahy_A06g026272	7	5
Ahy_A06g026320	11	6
Ahy_A06g026579B	10	3
Ahy_A06g027061A	16	11
Ahy_A06g027327A	10	8
Ahy_A06g027361	8	5
Ahy_A06g027954	10	7
Ahy_A06g028294	9	8
Ahy_A06g028866	6	4
Ahy_A06g029100	6	2
Ahy_A06g029203	8	5
Ahy_A06g029321	12	6
Ahy_A07g031037	13	8
Ahy_A07g031805	7	4
Ahy_A07g031836	3	3
Ahy_A07g031837	8	3
Ahy_A07g032187	16	7
Ahy_A07g032188	15	7
Ahy_A07g033283	9	6
Ahy_A07g033948	9	5
Ahy_A07g034057	17	9
Ahy_A07g035838A	8	6
Ahy_A07g035845A	6	5
Ahy_A07g035989	8	6
Ahy_A07g035990	6	4
Ahy_A07g036380	6	4
Ahy_A07g036426A	11	5
Ahy_A07g036766	9	6
Ahy_A07g036779	8	6
Ahy_A08g037481	7	7
Ahy_A08g038634	6	4
Ahy_A08g038649	11	6
Ahy_A08g038805	10	4
Ahy_A08g039362	4	4
Ahy_A09g042214A	4	3
Ahy_A09g042325	14	5
Ahy_A09g043074	7	5
Ahy_A09g043106	8	6
Ahy_A09g043551	15	6
Ahy_A09g044043	17	8
Ahy_A09g045557A	10	5
Ahy_A09g045766	8	4
Ahy_A09g046277	9	6
Ahy_A10g046840A	14	8
Ahy_A10g048364	10	6
Ahy_A10g048401	7	5
Ahy_A10g049014A	8	5
Ahy_A10g049501	9	5
Ahy_A10g049543	14	9
Ahy_A10g049546	14	9
Ahy_A10g049920A	2	2
Ahy_A10g050516	9	5
Ahy_A10g050650	16	5
Ahy_B01g051426	6	2
Ahy_B01g051601	10	5
Ahy_B01g052057	6	4
Ahy_B01g052474	11	4
Ahy_B01g052728	5	3
Ahy_B01g053180	9	6
Ahy_B01g053611	5	5
Ahy_B01g053677A	4	3
Ahy_B01g054025	10	7
Ahy_B01g054036	8	4
Ahy_B01g054900	10	8
Ahy_B01g054939	3	3
Ahy_B01g055682	13	7
Ahy_B01g056323	9	5
Ahy_B01g056764	12	7
Ahy_B02g057557	6	3
Ahy_B02g057992	13	6
Ahy_B02g058109	11	3
Ahy_B02g058113	18	7
Ahy_B02g058380	9	5
Ahy_B02g058382	11	5
Ahy_B02g058386	10	4
Ahy_B02g058831	11	5
Ahy_B02g059364	6	5
Ahy_B02g059862	6	5
Ahy_B02g060197	4	3
Ahy_B02g060985	16	10
Ahy_B02g061460	9	6
Ahy_B02g061533	2	2
Ahy_B02g061562	11	6
Ahy_B03g062284	8	5
Ahy_B03g062706	6	4
Ahy_B03g063262	7	5
Ahy_B03g063597	5	5
Ahy_B03g064033	6	3
Ahy_B03g064079	2	2
Ahy_B03g064323	8	6
Ahy_B03g064724	12	9
Ahy_B03g065650	12	8
Ahy_B03g066034	5	4
Ahy_B03g066802	7	6
Ahy_B03g067179A	10	6
Ahy_B03g067396	7	3
Ahy_B04g069627	5	4
Ahy_B04g069749A	11	6
Ahy_B04g069952	7	4
Ahy_B04g070443A	8	7
Ahy_B04g071219	9	7
Ahy_B04g071241	7	7
Ahy_B04g071364	13	3
Ahy_B04g071791	10	7
Ahy_B05g074247	15	8
Ahy_B05g075093	11	7
Ahy_B05g075589	8	6
Ahy_B05g075774B	2	1
Ahy_B05g076104	5	5
Ahy_B05g076122	5	4
Ahy_B05g076910	8	7
Ahy_B05g077348	3	3
Ahy_B05g077984	8	7
Ahy_B05g078033B	6	3
Ahy_B05g078706	9	4
Ahy_B05g078885	8	3
Ahy_B05g079002	13	7
Ahy_B05g079004	6	5
Ahy_B05g079329	13	8
Ahy_B05g079440	7	5
Ahy_B05g079737A	8	4
Ahy_B06g080216	9	8
Ahy_B06g081014	7	3
Ahy_B06g082603	9	2
Ahy_B06g083369	7	4
Ahy_B06g083928	14	4
Ahy_B06g084002	7	5
Ahy_B06g084498	16	9
Ahy_B06g084683	4	2
Ahy_B06g084741	7	5
Ahy_B06g084792	6	4
Ahy_B07g086318	10	8
Ahy_B07g086529	9	5
Ahy_B07g086929	8	4
Ahy_B07g087035	9	7
Ahy_B07g087223	13	9
Ahy_B07g087640	13	5
Ahy_B07g088387	11	8
Ahy_B07g088431	11	7
Ahy_B08g089173	16	7
Ahy_B08g089901	10	5
Ahy_B08g090240B	6	4
Ahy_B08g092200	6	5
Ahy_B08g092517E	13	6
Ahy_B08g092762	14	8
Ahy_B08g092769	8	5
Ahy_B08g092932	6	3
Ahy_B08g093430	14	5
Ahy_B08g093541	8	5
Ahy_B08g093585	3	2
Ahy_B08g093634	7	4
Ahy_B08g094301	7	5
Ahy_B09g095001	6	3
Ahy_B09g095062	9	5
Ahy_B09g095425A	9	4
Ahy_B09g095759A	5	3
Ahy_B09g095806A	8	6
Ahy_B09g095984C	7	3
Ahy_B09g096212	8	4
Ahy_B09g098126	11	6
Ahy_B09g098366	10	5
Ahy_B09g098829	2	2
Ahy_B09g099372	14	7
Ahy_B09g100000A	8	6
Ahy_B10g100737	7	7
Ahy_B10g100908	8	5
Ahy_B10g101083A	10	5
Ahy_B10g101633	11	7
Ahy_B10g101691	6	5
Ahy_B10g101875A	10	10
Ahy_B10g101948	4	4
Ahy_B10g102035	7	4
Ahy_B10g102328	8	4
Ahy_B10g102469	4	4
Ahy_B10g103080	10	7
Ahy_B10g104529	13	6
Ahy_B10g104811	6	5
Ahy_B10g105337	13	6
Ahy_B10g106204	7	7
Ahy_B10g106430A	12	6
Ahy_Scaffold1g106925A	5	2
Ahy_Scaffold1g107398	7	3
Ahy_Scaffold6g108177A	16	6
Ahy_Scaffold7g108327	13	5

## Sheet: Supplementary table 4
Supplementary table 4: Summary of cis-acting elements types.
Cis-acting elements types	Number
AE-box	74
GT1-motif	280
GATA-motif	135
chs-CMA1a	44
TCT-motif	141
Box 4	601
I-box	89
G-box	331
ACE	31
Sp1	30
AT1-motif	43
MRE	83
3-AF1 binding site	21
TCCC-motif	57
chs-CMA2a	22
GA-motif	40
ATCT-motif	26
LAMP-element	24
Gap-box	12
Box II	15
ATC-motif	13
L-box	6
GTGGC-motif	9
chs-Unit 1 m1	5
LS7	5
ACA-motif	1
AAAC-motif	2
chs-CMA2b	4
Pc-CMA2a	1
CAG-motif	1
P-box	1

## Sheet: Supplementary table 5
Supplementary table 5: The Ka, Ks and Ka/Ks of AhFAR1 paralogous gene pairs in subgenomes A and B of peanut.
Paralogous gene pair		Ka	Ks	Ka/Ks
Subgenome_A
RYR73618.1	RYR77633.1	0.0451925	0.170304	0.265364
RYR77633.1	RYR80122.1	0.0816464	0.174081	0.469014
RYR55956.1	RYR78568.1	0.00476098	0.0271318	0.175476
RYR77174.1	RYR34250.1	0.33052	0.457105	0.723071
RYR73618.1	RYR80122.1	0.13301	0.243143	0.547043
RYR34553.1	RYR64670.1	0.0618385	0.116924	0.528878
RYR34553.1	RYR42171.1	0.0217729	0.0139783	1.55763
RYR59155.1	RYR80122.1	0.135584	0.265497	0.510679
RYR42171.1	RYR64670.1	0.0945161	0.192634	0.490651
RYR34587.1	RYR34592.1	0.0331416	0.0448377	0.739145
RYR45177.1	RYR76598.1	0.0247876	0.0746106	0.332226
RYR49857.1	RYR53954.1	0.127969	0.362285	0.353228
RYR47348.1	RYR78568.1	0.0734562	0.531861	0.138112
Subgenome_B
RYR10571.1	RYR10573.1	0.0748157	0.120792	0.619376
RYR03935.1	RYR18645.1	0.0241692	0.0652345	0.370497
RYR04722.1	RYR20792.1	0.092997	0.10893	0.853732
RYR07685.1	RYR24061.1	0.146919	0.37534	0.391429
RYR08201.1	RYR29252.1	0.0642547	0.113341	0.566917
RYQ93108.1	RYR01350.1	0.00466716	0.00576233	0.809942
RYQ94282.1	RYR01350.1	0.0161478	0.0182167	0.886431
RYQ83686.1	RYR14697.1	0.0847653	0.189483	0.44735
RYQ85292.1	RYR27978.1	0.0423359	0.0694051	0.609982
RYQ83232.1	RYQ88753.1	0.134748	0.790948	0.170362
RYQ83017.1	RYQ94929.1	0.0428445	0.0625325	0.685156
RYQ82140.1	RYQ97491.1	0.0520567	0.227536	0.228785
RYQ93108.1	RYQ94282.1	0.0160717	0.0188735	0.851549
Subgenome_A vs Subgenome_B
RYR29252.1	RYR59456.1	0.111438	0.284333	0.391929
RYR08201.1	RYR59456.1	0.113347	0.300467	0.377238
RYR04930.1	RYR34553.1	0.0278454	0.0370732	0.751093
RYQ97383.1	RYR77633.1	0.143036	0.375153	0.381275
RYR08977.1	RYR53069.1	0.18346	0.510238	0.359557
RYQ97383.1	RYR73618.1	0.128698	0.292338	0.440236
RYQ97383.1	RYR80122.1	0.192285	0.436995	0.440016
RYQ83686.1	RYR38820.1	0.123406	0.191585	0.644131
RYR29252.1	RYR49484.1	0.0852802	0.126477	0.674273
RYR08201.1	RYR49484.1	0.0482608	0.0734176	0.657346
RYQ83686.1	RYR42340.1	0.0838036	0.148439	0.564568
RYR14697.1	RYR42340.1	0.104331	0.195912	0.532543
RYQ96859.1	RYR52401.1	0.145597	0.251223	0.579551
RYR12409.1	RYR59155.1	0.0397492	0.151946	0.2616
RYR12217.1	RYR63156.1	0.00534	0.0313771	0.170188
RYR06930.1	RYR72512.1	0.051702	0.081604	0.633572
RYQ99072.1	RYR73862.1	0.074293	0.195359	0.380289
RYQ99072.1	RYR42180.1	0.104463	0.231981	0.45031
RYQ93108.1	RYR60602.1	0.0133085	0.0321765	0.413608
RYQ87485.1	RYR73264.1	0.0511014	0.0847611	0.602888
RYQ94282.1	RYR60602.1	0.0184405	0.0382519	0.48208
RYR01350.1	RYR60602.1	0.0142576	0.025307	0.563384
RYQ96862.1	RYR38144.1	0.0762447	0.128089	0.595248
RYR18645.1	RYR45177.1	0.0234509	0.0927067	0.252958
RYR03935.1	RYR45177.1	0.0317681	0.0862425	0.368358
RYR12098.1	RYR63272.1	0.00311624	0.0196018	0.158977
RYR18645.1	RYR76598.1	0.0196352	0.0710196	0.276476
RYR03935.1	RYR76598.1	0.0275109	0.0594916	0.462434
RYR19522.1	RYR49857.1	0.129471	0.315008	0.411008
RYR19522.1	RYR53954.1	0.0897113	0.385063	0.232978
RYR13445.1	RYR59456.1	0.129384	0.199933	0.647138
RYR29308.1	RYR34872.1	0.058256	0.0995936	0.584937
RYR13445.1	RYR78114.1	0.127557	0.314166	0.406018

## Sheet: Supplementary table 6
Supplementary table 6: The Ka, Ks and Ka/Ks of AhFAR1 paralogous gene pairs in Arachis species and G.max.
Species	Paralogous gene pair
	Gene ID1	Gene ID2	Ka	Ks	Ka/Ks	Mean of Ka/Ks
Arachis duranensis	aradu.V14167.gnm1.ann1.Aradu.07ABD.1	aradu.V14167.gnm1.ann1.Aradu.4Y23Y.1	0.0312931	0.0985497	0.317537	0.513921
Arachis duranensis	aradu.V14167.gnm1.ann1.Aradu.A24GM.1	aradu.V14167.gnm1.ann1.Aradu.N5G83.1	0.030145	0.0823725	0.36596
Arachis duranensis	aradu.V14167.gnm1.ann1.Aradu.K87D8.1	aradu.V14167.gnm1.ann1.Aradu.RT17Y.1	0.119999	0.308861	0.388521
Arachis duranensis	aradu.V14167.gnm1.ann1.Aradu.4Y23Y.1	aradu.V14167.gnm1.ann1.Aradu.BQ75M.1	0.0338358	0.0544951	0.620895
Arachis duranensis	aradu.V14167.gnm1.ann1.Aradu.07ABD.1	aradu.V14167.gnm1.ann1.Aradu.BQ75M.1	0.016274	0.039298	0.414118
Arachis duranensis	aradu.V14167.gnm1.ann1.Aradu.E7L1K.1	aradu.V14167.gnm1.ann1.Aradu.K88KA.1	0.135294	0.184643	0.732733
Arachis duranensis	aradu.V14167.gnm1.ann1.Aradu.DIN6C.1	aradu.V14167.gnm1.ann1.Aradu.K88KA.1	0.00298508	0.0114071	0.261687
Arachis duranensis	aradu.V14167.gnm1.ann1.Aradu.DIN6C.1	aradu.V14167.gnm1.ann1.Aradu.E7L1K.1	0.0287165	0.0592803	0.484419
Arachis duranensis	aradu.V14167.gnm1.ann1.Aradu.K87D8.1	aradu.V14167.gnm1.ann1.Aradu.SU3WS.1	0.0435003	0.12103	0.359416
Arachis duranensis	aradu.V14167.gnm1.ann1.Aradu.K88KA.1	aradu.V14167.gnm1.ann1.Aradu.QL5BR.1	0.00455271	0.0207327	0.219591
Arachis duranensis	aradu.V14167.gnm1.ann1.Aradu.E7L1K.1	aradu.V14167.gnm1.ann1.Aradu.QL5BR.1	0.0783165	0.122868	0.637404
Arachis duranensis	aradu.V14167.gnm1.ann1.Aradu.DIN6C.1	aradu.V14167.gnm1.ann1.Aradu.QL5BR.1	0.00398705	0.0113603	0.350965
Arachis duranensis	aradu.V14167.gnm1.ann1.Aradu.K88KA.1	aradu.V14167.gnm1.ann1.Aradu.URZ86.1	0.0198311	0.0261224	0.759163
Arachis duranensis	aradu.V14167.gnm1.ann1.Aradu.E7L1K.1	aradu.V14167.gnm1.ann1.Aradu.URZ86.1	0.140498	0.179976	0.780645
Arachis duranensis	aradu.V14167.gnm1.ann1.Aradu.DIN6C.1	aradu.V14167.gnm1.ann1.Aradu.URZ86.1	0.0174295	0.0177579	0.981504
Arachis duranensis	aradu.V14167.gnm1.ann1.Aradu.QL5BR.1	aradu.V14167.gnm1.ann1.Aradu.URZ86.1	0.0160595	0.0196562	0.817019
Arachis duranensis	aradu.V14167.gnm1.ann1.Aradu.2KR68.1	aradu.V14167.gnm1.ann1.Aradu.RUB4J.1	0.0708481	0.113125	0.626282
Arachis duranensis	aradu.V14167.gnm1.ann1.Aradu.E1NAP.1	aradu.V14167.gnm1.ann1.Aradu.R4XLV.1	0.0598549	0.140702	0.425401
Arachis duranensis	aradu.V14167.gnm1.ann1.Aradu.IUI2U.1	aradu.V14167.gnm1.ann1.Aradu.N5G83.1	0.0216075	0.0556547	0.388243
Arachis duranensis	aradu.V14167.gnm1.ann1.Aradu.2KR68.1	aradu.V14167.gnm1.ann1.Aradu.V7UXH.1	0.0529993	0.163453	0.324248
Arachis duranensis	aradu.V14167.gnm1.ann1.Aradu.RUB4J.1	aradu.V14167.gnm1.ann1.Aradu.V7UXH.1	0.0453825	0.0845745	0.536597
Arachis ipaenesis	araip.K30076.gnm1.ann1.Araip.C2P28.1	araip.K30076.gnm1.ann1.Araip.KA2YS.1	0.020741	0	NA	0.609203
Arachis ipaenesis	araip.K30076.gnm1.ann1.Araip.JYS4T.1	araip.K30076.gnm1.ann1.Araip.P4X0Y.1	0.0109431	0.0497076	0.220149
Arachis ipaenesis	araip.K30076.gnm1.ann1.Araip.3Y33J.1	araip.K30076.gnm1.ann1.Araip.DEM20.1	0.0539514	0.0832192	0.648305
Arachis ipaenesis	araip.K30076.gnm1.ann1.Araip.L7N6R.1	araip.K30076.gnm1.ann1.Araip.P4X0Y.1	0.0198177	0.0496733	0.39896
Arachis ipaenesis	araip.K30076.gnm1.ann1.Araip.JYS4T.1	araip.K30076.gnm1.ann1.Araip.L7N6R.1	0.0214645	0.0158631	1.35311
Arachis ipaenesis	araip.K30076.gnm1.ann1.Araip.IRU52.1	araip.K30076.gnm1.ann1.Araip.UNH79.1	0.0313069	0.0735784	0.425491
Arachis monticola	EVM0031880.1	EVM0068346.1	0.058872	0.230019	0.255944	0.424795
Arachis monticola	EVM0000852.1	EVM0028718.1	0.0889481	0.1794	0.49581
Arachis monticola	EVM0004864.1	EVM0033316.1	0.0642341	0.227572	0.282258
Arachis monticola	EVM0015452.1	EVM0030938.1	0.0975151	0.334622	0.291419
Arachis monticola	EVM0022240.1	EVM0024347.1	0.0348773	0.0753456	0.462898
Arachis monticola	EVM0013364.1	EVM0033983.1	0.0439154	0.09702	0.452643
Arachis monticola	EVM0001473.1	EVM0046551.1	0.0557703	0.0903727	0.617114
Arachis monticola	EVM0009375.1	EVM0043030.1	0.0204533	0.058266	0.351033
Arachis monticola	EVM0001848.1	EVM0051858.1	0.102255	0.284238	0.35975
Arachis monticola	EVM0020189.1	EVM0034485.1	0.0262465	0.126298	0.207815
Arachis monticola	EVM0001848.1	EVM0053140.1	0.0998483	0.256881	0.388695
Arachis monticola	EVM0009366.1	EVM0051115.1	0.0631702	0.0835667	0.755926
Arachis monticola	EVM0013364.1	EVM0047175.1	0.044015	0.0974674	0.451587
Arachis monticola	EVM0025860.1	EVM0041722.1	0.0347553	0.145735	0.238482
Arachis monticola	EVM0000844.1	EVM0069875.1	0.0276013	0.0356231	0.774813
Arachis monticola	EVM0015452.1	EVM0057094.1	0.0683421	0.271395	0.251818
Arachis monticola	EVM0015452.1	EVM0059738.1	0.0619297	0.10808	0.573
Arachis monticola	EVM0032419.1	EVM0043219.1	0.0300868	0.0947069	0.317683
Arachis monticola	EVM0021422.1	EVM0056264.1	0.0409395	0.0669555	0.611442
Arachis monticola	EVM0033983.1	EVM0047175.1	0	0	NA
Arachis monticola	EVM0031880.1	EVM0049881.1	0.0506376	0.211059	0.239921
Arachis monticola	EVM0039556.1	EVM0045124.1	0.0543545	0.135095	0.402344
Arachis monticola	EVM0020189.1	EVM0066113.1	0.0220431	0.0900851	0.244692
Arachis monticola	EVM0030938.1	EVM0057094.1	0.0492523	0.117361	0.419665
Arachis monticola	EVM0022240.1	EVM0067896.1	0.0798193	0.169584	0.470676
Arachis monticola	EVM0030938.1	EVM0059738.1	0.096613	0.35934	0.268862
Arachis monticola	EVM0044399.1	EVM0049103.1	0.0303804	0.050224	0.604897
Arachis monticola	EVM0041580.1	EVM0055729.1	0.0766189	0.122458	0.625676
Arachis monticola	EVM0034485.1	EVM0066113.1	0.012549	0.0333635	0.37613
Arachis monticola	EVM0051858.1	EVM0053140.1	0.0612928	0.146728	0.41773
Arachis monticola	EVM0046551.1	EVM0063036.1	0.0471282	0.083082	0.56725
Arachis monticola	EVM0041164.1	EVM0068450.1	0	0	NA
Arachis monticola	EVM0046551.1	EVM0064137.1	0.0413626	0.0637929	0.64839
Arachis monticola	EVM0041061.1	EVM0070564.1	0.00146897	0.00251573	0.583914
Arachis monticola	EVM0057094.1	EVM0059738.1	0.0734845	0.300144	0.244831
Arachis monticola	EVM0052609.1	EVM0064719.1	0	0	NA
Arachis monticola	EVM0049881.1	EVM0068346.1	0.00861521	0.0146525	0.58797
Arachis monticola	EVM0052747.2	EVM0068755.1	0	0.00721159	0
Arachis monticola	EVM0062190.1	EVM0068591.1	0.0807674	0.179671	0.449528
Arachis monticola	EVM0064247.1	EVM0074558.1	0	0	NA
Arachis hypogaea	RYR10571.1	RYR10573.1	0.0748157	0.120792	0.619376	0.4896
Arachis hypogaea	RYR03935.1	RYR18645.1	0.0241692	0.0652345	0.370497
Arachis hypogaea	RYR04722.1	RYR20792.1	0.092997	0.10893	0.853732
Arachis hypogaea	RYR07685.1	RYR24061.1	0.146919	0.37534	0.391429
Arachis hypogaea	RYR08201.1	RYR29252.1	0.0642547	0.113341	0.566917
Arachis hypogaea	RYR04930.1	RYR34553.1	0.0278454	0.0370732	0.751093
Arachis hypogaea	RYR03935.1	RYR45177.1	0.0317681	0.0862425	0.368358
Arachis hypogaea	RYR17581.1	RYR33739.1	0.00234192	0	NA
Arachis hypogaea	RYR14697.1	RYR42340.1	0.104331	0.195912	0.532543
Arachis hypogaea	RYR08201.1	RYR49484.1	0.0482608	0.0734176	0.657346
Arachis hypogaea	RYR01350.1	RYR60602.1	0.0142576	0.025307	0.563384
Arachis hypogaea	RYR08977.1	RYR53069.1	0.18346	0.510238	0.359557
Arachis hypogaea	RYR18645.1	RYR45177.1	0.0234509	0.0927067	0.252958
Arachis hypogaea	RYR29308.1	RYR34872.1	0.058256	0.0995936	0.584937
Arachis hypogaea	RYR08201.1	RYR59456.1	0.113347	0.300467	0.377238
Arachis hypogaea	RYR34587.1	RYR34592.1	0.0331416	0.0448377	0.739145
Arachis hypogaea	RYR19522.1	RYR49857.1	0.129471	0.315008	0.411008
Arachis hypogaea	RYR12409.1	RYR59155.1	0.0397492	0.151946	0.2616
Arachis hypogaea	RYR13445.1	RYR59456.1	0.129384	0.199933	0.647138
Arachis hypogaea	RYR19522.1	RYR53954.1	0.0897113	0.385063	0.232978
Arachis hypogaea	RYR12098.1	RYR63272.1	0.00311624	0.0196018	0.158977
Arachis hypogaea	RYR12217.1	RYR63156.1	0.00534	0.0313771	0.170188
Arachis hypogaea	RYR34553.1	RYR42171.1	0.0217729	0.0139783	1.55763
Arachis hypogaea	RYR29252.1	RYR49484.1	0.0852802	0.126477	0.674273
Arachis hypogaea	RYR06930.1	RYR72512.1	0.051702	0.081604	0.633572
Arachis hypogaea	RYR03935.1	RYR76598.1	0.0275109	0.0594916	0.462434
Arachis hypogaea	RYR29252.1	RYR59456.1	0.111438	0.284333	0.391929
Arachis hypogaea	RYR13445.1	RYR78114.1	0.127557	0.314166	0.406018
Arachis hypogaea	RYQ93108.1	RYR01350.1	0.00466716	0.00576233	0.809942
Arachis hypogaea	RYR18645.1	RYR76598.1	0.0196352	0.0710196	0.276476
Arachis hypogaea	RYQ94282.1	RYR01350.1	0.0161478	0.0182167	0.886431
Arachis hypogaea	RYQ83686.1	RYR14697.1	0.0847653	0.189483	0.44735
Arachis hypogaea	RYR34553.1	RYR64670.1	0.0618385	0.116924	0.528878
Arachis hypogaea	RYR49857.1	RYR53954.1	0.127969	0.362285	0.353228
Arachis hypogaea	RYR42171.1	RYR64670.1	0.0945161	0.192634	0.490651
Arachis hypogaea	RYR77174.1	RYR34250.1	0.33052	0.457105	0.723071
Arachis hypogaea	RYQ85292.1	RYR27978.1	0.0423359	0.0694051	0.609982
Arachis hypogaea	RYR45177.1	RYR76598.1	0.0247876	0.0746106	0.332226
Arachis hypogaea	RYQ83686.1	RYR38820.1	0.123406	0.191585	0.644131
Arachis hypogaea	RYR47348.1	RYR78568.1	0.0734562	0.531861	0.138112
Arachis hypogaea	RYQ83686.1	RYR42340.1	0.0838036	0.148439	0.564568
Arachis hypogaea	RYR55956.1	RYR78568.1	0.00476098	0.0271318	0.175476
Arachis hypogaea	RYQ96862.1	RYR38144.1	0.0762447	0.128089	0.595248
Arachis hypogaea	RYR59155.1	RYR80122.1	0.135584	0.265497	0.510679
Arachis hypogaea	RYQ99072.1	RYR42180.1	0.104463	0.231981	0.45031
Arachis hypogaea	RYQ96859.1	RYR52401.1	0.145597	0.251223	0.579551
Arachis hypogaea	RYR73618.1	RYR77633.1	0.0451925	0.170304	0.265364
Arachis hypogaea	RYQ93108.1	RYR60602.1	0.0133085	0.0321765	0.413608
Arachis hypogaea	RYR73618.1	RYR80122.1	0.13301	0.243143	0.547043
Arachis hypogaea	RYQ94282.1	RYR60602.1	0.0184405	0.0382519	0.48208
Arachis hypogaea	RYR77633.1	RYR80122.1	0.0816464	0.174081	0.469014
Arachis hypogaea	RYQ87485.1	RYR73264.1	0.0511014	0.0847611	0.602888
Arachis hypogaea	RYQ80668.1	RYQ83232.1	0.134677	0.835922	0.161112
Arachis hypogaea	RYQ80668.1	RYQ88753.1	0.0100317	0.042821	0.23427
Arachis hypogaea	RYQ97383.1	RYR73618.1	0.128698	0.292338	0.440236
Arachis hypogaea	RYQ83232.1	RYQ88753.1	0.134748	0.790948	0.170362
Arachis hypogaea	RYQ99072.1	RYR73862.1	0.074293	0.195359	0.380289
Arachis hypogaea	RYQ97383.1	RYR77633.1	0.143036	0.375153	0.381275
Arachis hypogaea	RYQ97383.1	RYR80122.1	0.192285	0.436995	0.440016
Arachis hypogaea	RYQ83017.1	RYQ94929.1	0.0428446	0.0625325	0.685156
Arachis hypogaea	RYQ82140.1	RYQ97491.1	0.0520567	0.227536	0.228785
Arachis hypogaea	RYQ93108.1	RYQ94282.1	0.0160717	0.0188735	0.851549
Glycine max	KRH11338	KRH20942	0.0240444	0.0611232	0.393376	0.299781
Glycine max	KRH10177	KRH23158	0.0246721	0.0712865	0.346098
Glycine max	KRH10133	KRH23208	0.0263222	0.0948459	0.277526
Glycine max	KRH10126	KRH24623	0.122982	0.412502	0.298138
Glycine max	KRH11995	KRH37027	0.0154394	0.133446	0.115698
Glycine max	KRH24623	KRH29623	0.0215365	0.116085	0.185524
Glycine max	KRH30186	KRH33417	0.0820546	0.101975	0.804656
Glycine max	KRH14000	KRH74119	0.00832879	0.0667106	0.12485
Glycine max	KRH56435	KRH62478	0.0214556	0.0532374	0.403017
Glycine max	KRH56270	KRH62690	0.0107163	0.0882807	0.121389
Glycine max	KRG91081	KRH35694	0.0153222	0.0674037	0.227319

## Sheet: Supplementary table 7
Supplementary table 7: The Ka, Ks and Ka/Ks analysis of orthologous gene pairs.
Species combinations	Orthologous gene pairs		Ka	Ks	Ka/Ks
Arachis duranensis vs. Arachis ipaenesis	aradu.V14167.gnm1.ann1.Aradu.Q7KDG.1	araip.K30076.gnm1.ann1.Araip.KA2YS.1	0.0141222	0.0264054	0.534824
	aradu.V14167.gnm1.ann1.Aradu.Q7KDG.1	araip.K30076.gnm1.ann1.Araip.C2P28.1	0.0363463	0.0289891	1.25379
	aradu.V14167.gnm1.ann1.Aradu.4Y23Y.1	araip.K30076.gnm1.ann1.Araip.K2P5I.1	0.0841062	0.169666	0.495716
	aradu.V14167.gnm1.ann1.Aradu.07ABD.1	araip.K30076.gnm1.ann1.Araip.K2P5I.1	0.0794092	0.206493	0.384561
	aradu.V14167.gnm1.ann1.Aradu.K87D8.1	araip.K30076.gnm1.ann1.Araip.P4X0Y.1	0.0143704	0.125653	0.114365
	aradu.V14167.gnm1.ann1.Aradu.K87D8.1	araip.K30076.gnm1.ann1.Araip.JYS4T.1	0.025291	0.0976643	0.258959
	aradu.V14167.gnm1.ann1.Aradu.K88KA.1	araip.K30076.gnm1.ann1.Araip.H08Z9.1	0.0140382	0.0426403	0.329225
	aradu.V14167.gnm1.ann1.Aradu.8P3KF.1	araip.K30076.gnm1.ann1.Araip.S802V.1	0.00381875	0.0251186	0.152028
	aradu.V14167.gnm1.ann1.Aradu.BQ75M.1	araip.K30076.gnm1.ann1.Araip.K2P5I.1	0.102826	0.204238	0.50346
	aradu.V14167.gnm1.ann1.Aradu.RT17Y.1	araip.K30076.gnm1.ann1.Araip.P4X0Y.1	0.109688	0.27915	0.392937
	aradu.V14167.gnm1.ann1.Aradu.RT17Y.1	araip.K30076.gnm1.ann1.Araip.JYS4T.1	0.111611	0.271016	0.411826
	aradu.V14167.gnm1.ann1.Aradu.E7L1K.1	araip.K30076.gnm1.ann1.Araip.H08Z9.1	0.145226	0.209965	0.691666
	aradu.V14167.gnm1.ann1.Aradu.DIN6C.1	araip.K30076.gnm1.ann1.Araip.H08Z9.1	0.0110057	0.0466774	0.235782
	aradu.V14167.gnm1.ann1.Aradu.DB2HS.1	araip.K30076.gnm1.ann1.Araip.4T95H.1	0.10319	0.178114	0.579345
	aradu.V14167.gnm1.ann1.Aradu.C56FC.1	araip.K30076.gnm1.ann1.Araip.A7VQW.1	0.0659842	0.083351	0.791643
	aradu.V14167.gnm1.ann1.Aradu.H33XQ.1	araip.K30076.gnm1.ann1.Araip.AV6R9.1	0.075251	0.0639819	1.17613
	aradu.V14167.gnm1.ann1.Aradu.SU3WS.1	araip.K30076.gnm1.ann1.Araip.P4X0Y.1	0.0519688	0.0858846	0.605101
	aradu.V14167.gnm1.ann1.Aradu.SU3WS.1	araip.K30076.gnm1.ann1.Araip.JYS4T.1	0.0532283	0.0698178	0.762389
	aradu.V14167.gnm1.ann1.Aradu.K0FA0.1	araip.K30076.gnm1.ann1.Araip.MQ9VE.1	0.00518622	0.0265449	0.195375
	aradu.V14167.gnm1.ann1.Aradu.QL5BR.1	araip.K30076.gnm1.ann1.Araip.H08Z9.1	0.0148062	0.0532768	0.27791
	aradu.V14167.gnm1.ann1.Aradu.NC1XP.1	araip.K30076.gnm1.ann1.Araip.BK4FM.1	0.00467801	0.0381236	0.122706
	aradu.V14167.gnm1.ann1.Aradu.K87D8.1	araip.K30076.gnm1.ann1.Araip.L7N6R.1	0.037678	0.126783	0.297184
	aradu.V14167.gnm1.ann1.Aradu.URZ86.1	araip.K30076.gnm1.ann1.Araip.H08Z9.1	0.0383098	0.0875049	0.437801
	aradu.V14167.gnm1.ann1.Aradu.EAF6N.1	araip.K30076.gnm1.ann1.Araip.43ZG0.1	0.0244606	0.118101	0.207117
	aradu.V14167.gnm1.ann1.Aradu.19EUZ.1	araip.K30076.gnm1.ann1.Araip.C9I3T.1	0.00932836	0.0477354	0.195418
	aradu.V14167.gnm1.ann1.Aradu.2KR68.1	araip.K30076.gnm1.ann1.Araip.VTE32.1	0.064647	0.155275	0.416339
	aradu.V14167.gnm1.ann1.Aradu.RW9W8.1	araip.K30076.gnm1.ann1.Araip.TY0LX.1	0.00271555	0.0184767	0.146972
	aradu.V14167.gnm1.ann1.Aradu.WAT9N.1	araip.K30076.gnm1.ann1.Araip.MZJ7P.1	0.00611624	0.00715143	0.855248
	aradu.V14167.gnm1.ann1.Aradu.RM4VK.1	araip.K30076.gnm1.ann1.Araip.N2UDW.1	0.0730347	0.225631	0.323691
	aradu.V14167.gnm1.ann1.Aradu.NG3QM.1	araip.K30076.gnm1.ann1.Araip.32MBN.1	0.00317713	0.0196273	0.161873
	aradu.V14167.gnm1.ann1.Aradu.6A4Y4.1	araip.K30076.gnm1.ann1.Araip.44ZRM.1	0.0911611	0.221159	0.412197
	aradu.V14167.gnm1.ann1.Aradu.PIU2J.1	araip.K30076.gnm1.ann1.Araip.2B2WU.1	0.000768738	0.0136554	0.0562957
	aradu.V14167.gnm1.ann1.Aradu.L7UKE.1	araip.K30076.gnm1.ann1.Araip.P9FMN.1	0	0.0189798	0
	aradu.V14167.gnm1.ann1.Aradu.RUB4J.1	araip.K30076.gnm1.ann1.Araip.VTE32.1	0.0544092	0.14098	0.385937
	aradu.V14167.gnm1.ann1.Aradu.N5G83.1	araip.K30076.gnm1.ann1.Araip.FW1RB.1	0.0522128	0.101341	0.515221
	aradu.V14167.gnm1.ann1.Aradu.A24GM.1	araip.K30076.gnm1.ann1.Araip.FW1RB.1	0.0601223	0.158783	0.378646
	aradu.V14167.gnm1.ann1.Aradu.F5TUU.1	araip.K30076.gnm1.ann1.Araip.KIT2P.1	0.0288176	0.0314753	0.915563
	aradu.V14167.gnm1.ann1.Aradu.V7UXH.1	araip.K30076.gnm1.ann1.Araip.VTE32.1	0.0516615	0.202111	0.255609
	aradu.V14167.gnm1.ann1.Aradu.IUI2U.1	araip.K30076.gnm1.ann1.Araip.FW1RB.1	0.0412921	0.12892	0.320294
Arachis duranensis vs. Arachis monticola	aradu.V14167.gnm1.ann1.Aradu.2PP50.1	EVM0009375.1	0.0204533	0.0616396	0.33182
	aradu.V14167.gnm1.ann1.Aradu.K87D8.1	EVM0025860.1	0.109984	0.364967	0.301352
	aradu.V14167.gnm1.ann1.Aradu.G1834.1	EVM0015860.1	0.00403702	0	NA
	aradu.V14167.gnm1.ann1.Aradu.Q7KDG.1	EVM0041580.1	0.0397205	0.066415	0.598064
	aradu.V14167.gnm1.ann1.Aradu.K87D8.1	EVM0038029.1	0.0463468	0.120587	0.384342
	aradu.V14167.gnm1.ann1.Aradu.2PP50.1	EVM0043030.1	0	0.00303031	0
	aradu.V14167.gnm1.ann1.Aradu.K87D8.1	EVM0041722.1	0.111595	0.355054	0.314306
	aradu.V14167.gnm1.ann1.Aradu.Q7KDG.1	EVM0055729.1	0.0311553	0.0125921	2.47419
	aradu.V14167.gnm1.ann1.Aradu.K87D8.1	EVM0044360.1	0.0188656	0.0149724	1.26002
	aradu.V14167.gnm1.ann1.Aradu.K88KA.1	EVM0054654.1	0.0157615	0.0228722	0.689112
	aradu.V14167.gnm1.ann1.Aradu.56PCA.1	EVM0041164.1	0	0	NA
	aradu.V14167.gnm1.ann1.Aradu.6A4Y4.1	EVM0042527.1	0.0911611	0.221159	0.412197
	aradu.V14167.gnm1.ann1.Aradu.4Y23Y.1	EVM0062190.1	0.0841062	0.169666	0.495716
	aradu.V14167.gnm1.ann1.Aradu.0Y2W5.1	EVM0034399.1	0	0.00267857	0
	aradu.V14167.gnm1.ann1.Aradu.4Y23Y.1	EVM0068591.1	0.00308563	0.0104078	0.296473
	aradu.V14167.gnm1.ann1.Aradu.56PCA.1	EVM0068450.1	0	0	NA
	aradu.V14167.gnm1.ann1.Aradu.07ABD.1	EVM0062190.1	0.0794092	0.206493	0.384561
	aradu.V14167.gnm1.ann1.Aradu.07ABD.1	EVM0068591.1	0.0544466	0.0863104	0.630823
	aradu.V14167.gnm1.ann1.Aradu.2KR68.1	EVM0031880.1	0.0650155	0.154577	0.420603
	aradu.V14167.gnm1.ann1.Aradu.KU195.1	EVM0041061.1	0.0862941	0.19314	0.446796
	aradu.V14167.gnm1.ann1.Aradu.2KR68.1	EVM0049881.1	0.053025	0.163158	0.324992
	aradu.V14167.gnm1.ann1.Aradu.2KR68.1	EVM0068346.1	0.0617873	0.177746	0.347615
	aradu.V14167.gnm1.ann1.Aradu.KU195.1	EVM0070564.1	0.0846407	0.189884	0.44575
	aradu.V14167.gnm1.ann1.Aradu.3EK83.1	EVM0021422.1	0.0203167	0.0177261	1.14615
	aradu.V14167.gnm1.ann1.Aradu.3EK83.1	EVM0056264.1	0.0412249	0.0644657	0.639485
	aradu.V14167.gnm1.ann1.Aradu.GG1YT.1	EVM0032419.1	0.0333322	0.145263	0.229461
	aradu.V14167.gnm1.ann1.Aradu.C56FC.1	EVM0064137.1	0.0659842	0.0756123	0.872665
	aradu.V14167.gnm1.ann1.Aradu.P7CW3.1	EVM0009328.1	0.00757104	0.0211282	0.358339
	aradu.V14167.gnm1.ann1.Aradu.660J9.1	EVM0031279.1	0.00320856	0.00600003	0.534757
	aradu.V14167.gnm1.ann1.Aradu.8P3KF.1	EVM0041224.2	0.02589	0.0588735	0.439755
	aradu.V14167.gnm1.ann1.Aradu.842XP.1	EVM0067192.1	0.0173362	0.026122	0.663663
	aradu.V14167.gnm1.ann1.Aradu.JSZ21.1	EVM0000852.1	0.0145195	0.0317844	0.456812
	aradu.V14167.gnm1.ann1.Aradu.JSZ21.1	EVM0028718.1	0.0909439	0.189083	0.480974
	aradu.V14167.gnm1.ann1.Aradu.QTZ74.1	EVM0015452.1	0.0965711	0.34305	0.281507
	aradu.V14167.gnm1.ann1.Aradu.QTZ74.1	EVM0030938.1	0.0166442	0.0147316	1.12983
	aradu.V14167.gnm1.ann1.Aradu.QTZ74.1	EVM0057094.1	0.0512371	0.128113	0.399936
	aradu.V14167.gnm1.ann1.Aradu.QTZ74.1	EVM0059738.1	0.0958617	0.352601	0.27187
	aradu.V14167.gnm1.ann1.Aradu.RT17Y.1	EVM0025860.1	0.048658	0.133044	0.36573
	aradu.V14167.gnm1.ann1.Aradu.RT17Y.1	EVM0041722.1	0.0323193	0.0848461	0.380916
	aradu.V14167.gnm1.ann1.Aradu.BQ75M.1	EVM0062190.1	0.102826	0.204238	0.50346
	aradu.V14167.gnm1.ann1.Aradu.BQ75M.1	EVM0068591.1	0.057398	0.0712306	0.805805
	aradu.V14167.gnm1.ann1.Aradu.NC1XP.1	EVM0019041.1	0.000825991	0.0260393	0.031721
	aradu.V14167.gnm1.ann1.Aradu.U9E9K.1	EVM0019534.1	0.00200468	0.00705058	0.284328
	aradu.V14167.gnm1.ann1.Aradu.E7L1K.1	EVM0054654.1	0.135042	0.177485	0.760862
	aradu.V14167.gnm1.ann1.Aradu.D0BMY.1	EVM0046427.1	0.0947611	0.125571	0.754642
	aradu.V14167.gnm1.ann1.Aradu.DT0CL.1	EVM0031717.1	0.00477627	0.0141264	0.33811
	aradu.V14167.gnm1.ann1.Aradu.DIN6C.1	EVM0054654.1	0.0153912	0.0139392	1.10417
	aradu.V14167.gnm1.ann1.Aradu.CZ64T.1	EVM0058135.1	0.0232337	0.030874	0.752534
	aradu.V14167.gnm1.ann1.Aradu.91DIX.1	EVM0013364.1	0.00108342	0	NA
	aradu.V14167.gnm1.ann1.Aradu.91DIX.1	EVM0033983.1	0.045081	0.09702	0.464657
	aradu.V14167.gnm1.ann1.Aradu.91DIX.1	EVM0047175.1	0.0451833	0.0974674	0.463573
	aradu.V14167.gnm1.ann1.Aradu.SU3WS.1	EVM0038029.1	0.00264201	0	NA
	aradu.V14167.gnm1.ann1.Aradu.J6JAI.1	EVM0069875.1	0.0418769	0.0822742	0.508992
	aradu.V14167.gnm1.ann1.Aradu.M0KHJ.1	EVM0039246.1	0	0.00393444	0
	aradu.V14167.gnm1.ann1.Aradu.QL5BR.1	EVM0054654.1	0.0187078	0.0264954	0.70608
	aradu.V14167.gnm1.ann1.Aradu.RM4VK.1	EVM0052270.1	0.0144621	0.0281672	0.513436
	aradu.V14167.gnm1.ann1.Aradu.RW9W8.1	EVM0063474.1	0.00271555	0.0184767	0.146972
	aradu.V14167.gnm1.ann1.Aradu.T8LHC.1	EVM0072082.1	0.000710732	0.00238854	0.29756
	aradu.V14167.gnm1.ann1.Aradu.XT74J.1	EVM0014914.1	0.0975595	0.430603	0.226565
	aradu.V14167.gnm1.ann1.Aradu.WAT9N.1	EVM0052747.2	0.00611624	0.00715143	0.855248
	aradu.V14167.gnm1.ann1.Aradu.WAT9N.1	EVM0068755.1	0.0020555	0	NA
	aradu.V14167.gnm1.ann1.Aradu.URZ86.1	EVM0054654.1	0.00531009	0.00874433	0.607261
	aradu.V14167.gnm1.ann1.Aradu.EAF6N.1	EVM0054281.1	0.0237851	0.127188	0.187008
	aradu.V14167.gnm1.ann1.Aradu.DL3EU.1	EVM0000503.1	0.00618511	0.0341842	0.180935
	aradu.V14167.gnm1.ann1.Aradu.62EBL.1	EVM0042097.1	0	0	NA
	aradu.V14167.gnm1.ann1.Aradu.PIU2J.1	EVM0009081.1	0	0.00276498	0
	aradu.V14167.gnm1.ann1.Aradu.RUB4J.1	EVM0031880.1	0.0621804	0.137787	0.451281
	aradu.V14167.gnm1.ann1.Aradu.RUB4J.1	EVM0049881.1	0.0431205	0.0881992	0.488899
	aradu.V14167.gnm1.ann1.Aradu.RUB4J.1	EVM0068346.1	0.0511158	0.10621	0.481273
	aradu.V14167.gnm1.ann1.Aradu.NL1HL.1	EVM0008285.1	0.0180131	0.0178416	1.00961
	aradu.V14167.gnm1.ann1.Aradu.ZJ7WT.1	EVM0023698.1	0.0341082	0.0727843	0.46862
	aradu.V14167.gnm1.ann1.Aradu.V7UXH.1	EVM0031880.1	0.0553553	0.211605	0.261597
	aradu.V14167.gnm1.ann1.Aradu.V7UXH.1	EVM0049881.1	0.0136922	0.0174553	0.784412
	aradu.V14167.gnm1.ann1.Aradu.V7UXH.1	EVM0068346.1	0.0225973	0.0326784	0.691505
	EVM0003331.1	aradu.V14167.gnm1.ann1.Aradu.DB2HS.1	0.092976	0.193282	0.481037
Arachis duranensis vs. Arachis hypogaea	aradu.V14167.gnm1.ann1.Aradu.Q7KDG.1	RYQ83075.1	0.036346	0.028989	1.25379
	aradu.V14167.gnm1.ann1.Aradu.K87D8.1	RYR73618.1	0.120607	0.258378	0.466783
	aradu.V14167.gnm1.ann1.Aradu.K87D8.1	RYR77633.1	0.072545	0.2026	0.358069
	aradu.V14167.gnm1.ann1.Aradu.K87D8.1	RYR80122.1	0.081259	0.188486	0.431113
	aradu.V14167.gnm1.ann1.Aradu.56PCA.1	RYR58500.1	0	0	NA
	aradu.V14167.gnm1.ann1.Aradu.K87D8.1	RYQ97383.1	0.216168	0.569967	0.379264
	aradu.V14167.gnm1.ann1.Aradu.JSZ21.1	RYR08977.1	0.142977	0.441708	0.323692
	aradu.V14167.gnm1.ann1.Aradu.JSZ21.1	RYR53069.1	0.088121	0.16429	0.536373
	aradu.V14167.gnm1.ann1.Aradu.RT17Y.1	RYR77633.1	0.066014	0.136507	0.483596
	aradu.V14167.gnm1.ann1.Aradu.RT17Y.1	RYR80122.1	0.06544	0.128188	0.510499
	aradu.V14167.gnm1.ann1.Aradu.SU3WS.1	RYR73618.1	0.064883	0.091265	0.710927
	aradu.V14167.gnm1.ann1.Aradu.SU3WS.1	RYR77633.1	0.059246	0.102034	0.580649
	aradu.V14167.gnm1.ann1.Aradu.SU3WS.1	RYR80122.1	0.073636	0.102493	0.718449
	aradu.V14167.gnm1.ann1.Aradu.SI6GT.1	RYQ85741.1	0.02989	0.03533	0.846026
	aradu.V14167.gnm1.ann1.Aradu.RW9W8.1	RYR70135.1	0.002715	0.037449	0.072496
	aradu.V14167.gnm1.ann1.Aradu.WAT9N.1	RYQ87881.1	0.006116	0.007151	0.855248
	aradu.V14167.gnm1.ann1.Aradu.F5TUU.1	RYQ98243.1	0.003745	0	NA
	RYR04326.1	aradu.V14167.gnm1.ann1.Aradu.DB2HS.1	0.10319	0.178114	0.579345
Arachis ipaenesis vs. Arachis monticola	araip.K30076.gnm1.ann1.Araip.KA2YS.1	EVM0041580.1	0.0221486	0.0405048	0.546815
	araip.K30076.gnm1.ann1.Araip.7D9KD.1	EVM0001338.1	0	0	NA
	araip.K30076.gnm1.ann1.Araip.06M22.1	EVM0017881.1	0	0	NA
	araip.K30076.gnm1.ann1.Araip.KA2YS.1	EVM0055729.1	0.0177104	0.0398324	0.444623
	araip.K30076.gnm1.ann1.Araip.C2P28.1	EVM0041580.1	0.0883916	0.125	0.707133
	araip.K30076.gnm1.ann1.Araip.C2P28.1	EVM0055729.1	0.0939422	0.0900965	1.04268
	araip.K30076.gnm1.ann1.Araip.M4D5S.1	EVM0003672.1	0.00517653	0.0186974	0.276858
	araip.K30076.gnm1.ann1.Araip.M2G3P.1	EVM0012719.2	0	0	NA
	araip.K30076.gnm1.ann1.Araip.94GSC.1	EVM0043752.1	0	0	NA
	araip.K30076.gnm1.ann1.Araip.QT81S.1	EVM0036167.1	0	0	NA
	araip.K30076.gnm1.ann1.Araip.2QF0G.1	EVM0015086.1	0.0124621	0.0259879	0.479535
	araip.K30076.gnm1.ann1.Araip.2QF0G.1	EVM0048169.1	0.107967	0.259537	0.416001
	araip.K30076.gnm1.ann1.Araip.K2P5I.1	EVM0062190.1	0	0	NA
	araip.K30076.gnm1.ann1.Araip.K2P5I.1	EVM0068591.1	0.0807674	0.179671	0.449528
	araip.K30076.gnm1.ann1.Araip.V5K8G.1	EVM0070652.1	0.00162426	0	NA
	araip.K30076.gnm1.ann1.Araip.DID43.1	EVM0052813.1	0.00665133	0.00285199	2.33218
	araip.K30076.gnm1.ann1.Araip.3Y33J.1	EVM0010679.1	0.0715136	0.097986	0.729835
	araip.K30076.gnm1.ann1.Araip.43ZG0.1	EVM0054281.1	0.00206814	0.00751102	0.275347
	araip.K30076.gnm1.ann1.Araip.CUC52.1	EVM0035624.1	0.0141537	0.00689264	2.05346
	araip.K30076.gnm1.ann1.Araip.620M4.1	EVM0000106.1	0	0	NA
	araip.K30076.gnm1.ann1.Araip.P4X0Y.1	EVM0025860.1	0.10072	0.378152	0.266347
	araip.K30076.gnm1.ann1.Araip.P4X0Y.1	EVM0038029.1	0.0548565	0.085578	0.641012
	araip.K30076.gnm1.ann1.Araip.P4X0Y.1	EVM0041722.1	0.0985606	0.336106	0.293242
	araip.K30076.gnm1.ann1.Araip.P4X0Y.1	EVM0044360.1	0.0225708	0.132796	0.169966
	araip.K30076.gnm1.ann1.Araip.67JA6.1	EVM0015368.1	0.00484459	0.00933138	0.519172
	araip.K30076.gnm1.ann1.Araip.9D2L2.1	EVM0011615.1	0	0	NA
	araip.K30076.gnm1.ann1.Araip.S802V.1	EVM0041224.2	0.024227	0.0463381	0.522832
	araip.K30076.gnm1.ann1.Araip.JYS4T.1	EVM0025860.1	0.133081	0.366823	0.362794
	araip.K30076.gnm1.ann1.Araip.JYS4T.1	EVM0038029.1	0.0561137	0.0695686	0.806596
	araip.K30076.gnm1.ann1.Araip.JYS4T.1	EVM0041722.1	0.110773	0.313776	0.353032
	araip.K30076.gnm1.ann1.Araip.JYS4T.1	EVM0044360.1	0.0342727	0.107019	0.32025
	araip.K30076.gnm1.ann1.Araip.HTA9A.1	EVM0047673.1	0	0	NA
	araip.K30076.gnm1.ann1.Araip.H08Z9.1	EVM0054654.1	0.0327555	0.0778345	0.420835
	araip.K30076.gnm1.ann1.Araip.HA1N2.1	EVM0001848.1	0.0993636	0.256217	0.387811
	araip.K30076.gnm1.ann1.Araip.HA1N2.1	EVM0051858.1	0.0610194	0.146409	0.416773
	araip.K30076.gnm1.ann1.Araip.HA1N2.1	EVM0053140.1	0	0	NA
	araip.K30076.gnm1.ann1.Araip.T65W7.1	EVM0057281.1	0	0	NA
	araip.K30076.gnm1.ann1.Araip.XZ3D1.1	EVM0046551.1	0.0471282	0.083082	0.56725
	araip.K30076.gnm1.ann1.Araip.XZ3D1.1	EVM0063036.1	0	0	NA
	araip.K30076.gnm1.ann1.Araip.BCK9L.1	EVM0010391.1	0	0	NA
	araip.K30076.gnm1.ann1.Araip.Q9ZLY.1	EVM0025751.1	0	0	NA
	araip.K30076.gnm1.ann1.Araip.2XW37.1	EVM0017423.1	0	0	NA
	araip.K30076.gnm1.ann1.Araip.E8AYR.1	EVM0039833.1	0	0	NA
	araip.K30076.gnm1.ann1.Araip.KY3RW.1	EVM0003666.1	0	0	NA
	araip.K30076.gnm1.ann1.Araip.3N31H.1	EVM0023045.1	0.120167	0.162263	0.740569
	araip.K30076.gnm1.ann1.Araip.DEM20.1	EVM0010679.1	0.0313711	0.050089	0.626308
	araip.K30076.gnm1.ann1.Araip.D4AUE.1	EVM0005237.1	0	0	NA
	araip.K30076.gnm1.ann1.Araip.37U9J.1	EVM0026358.1	0	0	NA
	araip.K30076.gnm1.ann1.Araip.422ZX.1	EVM0022240.1	0.0798193	0.169584	0.470676
	araip.K30076.gnm1.ann1.Araip.422ZX.1	EVM0067896.1	0	0	NA
	araip.K30076.gnm1.ann1.Araip.A7VQW.1	EVM0046551.1	0.0411936	0.0782236	0.526613
	araip.K30076.gnm1.ann1.Araip.A7VQW.1	EVM0064137.1	0	0.012814	0
	araip.K30076.gnm1.ann1.Araip.8WS8L.1	EVM0020189.1	0.000805964	0	NA
	araip.K30076.gnm1.ann1.Araip.8WS8L.1	EVM0034485.1	0.0253655	0.129287	0.196195
	araip.K30076.gnm1.ann1.Araip.8WS8L.1	EVM0066113.1	0.0211703	0.0901546	0.234823
	araip.K30076.gnm1.ann1.Araip.MZJ7P.1	EVM0052747.2	0	0	NA
	araip.K30076.gnm1.ann1.Araip.MZJ7P.1	EVM0068755.1	0	0.00721159	0
	araip.K30076.gnm1.ann1.Araip.TY0LX.1	EVM0063474.1	0	0	NA
	araip.K30076.gnm1.ann1.Araip.TS2UL.1	EVM0063162.1	0	0	NA
	araip.K30076.gnm1.ann1.Araip.BK4FM.1	EVM0019041.1	0.00379148	0.0031679	1.19684
	araip.K30076.gnm1.ann1.Araip.NB3FG.1	EVM0001473.1	0.00160257	0	NA
	araip.K30076.gnm1.ann1.Araip.NB3FG.1	EVM0046551.1	0.0577299	0.0903727	0.638798
	araip.K30076.gnm1.ann1.Araip.N2UDW.1	EVM0052270.1	0.0761376	0.226294	0.336454
	araip.K30076.gnm1.ann1.Araip.N3AJU.1	EVM0017680.1	0	0	NA
	araip.K30076.gnm1.ann1.Araip.L7N6R.1	EVM0044360.1	0.0390241	0.125509	0.310926
	araip.K30076.gnm1.ann1.Araip.2B2WU.1	EVM0009081.1	0	0.00276498	0
	araip.K30076.gnm1.ann1.Araip.F7PFF.1	EVM0039556.1	0	0	NA
	araip.K30076.gnm1.ann1.Araip.F7PFF.1	EVM0045124.1	0.0543545	0.135095	0.402344
	araip.K30076.gnm1.ann1.Araip.IDJ8V.1	EVM0000881.1	0	0	NA
	araip.K30076.gnm1.ann1.Araip.EHU5C.1	EVM0041901.1	0	0.00336512	0
	araip.K30076.gnm1.ann1.Araip.VTE32.1	EVM0031880.1	0.0225785	0.0947631	0.238262
	araip.K30076.gnm1.ann1.Araip.VTE32.1	EVM0049881.1	0.0450662	0.205477	0.219324
	araip.K30076.gnm1.ann1.Araip.VTE32.1	EVM0068346.1	0.0531998	0.224097	0.237396
	araip.K30076.gnm1.ann1.Araip.D3IBN.1	EVM0009366.1	0.082574	0.144079	0.573115
	araip.K30076.gnm1.ann1.Araip.D3IBN.1	EVM0051115.1	0.0518261	0.0887221	0.584139
	araip.K30076.gnm1.ann1.Araip.44ZRM.1	EVM0042527.1	0	0	NA
	araip.K30076.gnm1.ann1.Araip.6VT6V.1	EVM0052609.1	0.018662	0.0500324	0.372999
	araip.K30076.gnm1.ann1.Araip.MR2TJ.1	EVM0064247.1	0	0	NA
	araip.K30076.gnm1.ann1.Araip.HJ5NF.1	EVM0047095.1	0.00618819	0.0137777	0.449147
	araip.K30076.gnm1.ann1.Araip.TXT1L.1	EVM0004864.1	0.0642341	0.227572	0.282258
	araip.K30076.gnm1.ann1.Araip.TXT1L.1	EVM0033316.1	0	0	NA
	araip.K30076.gnm1.ann1.Araip.WXN4V.1	EVM0062732.1	0.000844416	0.00608368	0.1388
	araip.K30076.gnm1.ann1.Araip.N7NRE.1	EVM0066445.1	0.00997047	0.0149818	0.665507
	araip.K30076.gnm1.ann1.Araip.ZX1HW.1	EVM0031369.1	0	0	NA
	araip.K30076.gnm1.ann1.Araip.E2JUR.1	EVM0001665.1	0	0	NA
Arachis ipaenesis vs. Arachis hypogaea	araip.K30076.gnm1.ann1.Araip.KA2YS.1	RYQ83075.1	0.020741	0	NA
	araip.K30076.gnm1.ann1.Araip.C2P28.1	RYQ83075.1	0	0	NA
	araip.K30076.gnm1.ann1.Araip.P4X0Y.1	RYR73618.1	0.067257	0.168835	0.398361
	araip.K30076.gnm1.ann1.Araip.P4X0Y.1	RYR77633.1	0.057535	0.163319	0.352285
	araip.K30076.gnm1.ann1.Araip.P4X0Y.1	RYR80122.1	0.068612	0.139818	0.490721
	araip.K30076.gnm1.ann1.Araip.P4X0Y.1	RYQ97383.1	0.186901	0.420732	0.44423
	araip.K30076.gnm1.ann1.Araip.JYS4T.1	RYR73618.1	0.069414	0.157231	0.441475
	araip.K30076.gnm1.ann1.Araip.JYS4T.1	RYR77633.1	0.064671	0.130914	0.493999
	araip.K30076.gnm1.ann1.Araip.JYS4T.1	RYR80122.1	0.070822	0.084737	0.835788
	araip.K30076.gnm1.ann1.Araip.JYS4T.1	RYQ97383.1	0.187867	0.415513	0.452134
	araip.K30076.gnm1.ann1.Araip.BCK9L.1	RYR04722.1	0.123001	0.200226	0.614308
	araip.K30076.gnm1.ann1.Araip.2XW37.1	RYR80122.1	0.205159	0.355914	0.576429
	araip.K30076.gnm1.ann1.Araip.KIT2P.1	RYQ98243.1	0.008737	0	NA
	araip.K30076.gnm1.ann1.Araip.4T95H.1	RYR04326.1	0	0	NA
	araip.K30076.gnm1.ann1.Araip.MZJ7P.1	RYQ87881.1	0	0	NA
	araip.K30076.gnm1.ann1.Araip.TY0LX.1	RYR70135.1	0.005437	0.037508	0.144964
	araip.K30076.gnm1.ann1.Araip.N5IED.1	RYQ98751.1	0.008879	0.034145	0.26004
	araip.K30076.gnm1.ann1.Araip.L7N6R.1	RYR73618.1	0.127624	0.234358	0.544567
	araip.K30076.gnm1.ann1.Araip.L7N6R.1	RYQ97383.1	0.270171	0.534852	0.505133
	araip.K30076.gnm1.ann1.Araip.UNH79.1	RYQ89703.1	0.188563	0.29315	0.643232
	araip.K30076.gnm1.ann1.Araip.PBJ1N.1	RYR14611.1	0.083379	0.231595	0.360021
Arachis monticola vs. Arachis hypogaea	EVM0001473.1	RYR03565.1	0	0	NA
	EVM0010391.1	RYR04722.1	0.123001	0.200226	0.614308
	EVM0046551.1	RYR03565.1	0.0557703	0.0903727	0.617114
	EVM0053046.1	RYR12098.1	0.00311624	0.0196018	0.158977
	EVM0069097.1	RYR08201.1	0.135947	0.133128	1.02118
	EVM0016094.1	RYR61921.1	0	0	NA
	EVM0028718.1	RYR53069.1	0.0023166	0	NA
	EVM0017423.1	RYR80122.1	0.205159	0.355914	0.576429
	EVM0069097.1	RYR29252.1	0.139162	0.213332	0.652327
	EVM0025860.1	RYR73618.1	0.0629515	0.184004	0.342121
	EVM0041164.1	RYR58500.1	0	0	NA
	EVM0025860.1	RYR77633.1	0.0573255	0.172181	0.332938
	EVM0025860.1	RYR80122.1	0.0576591	0.115323	0.499981
	EVM0038029.1	RYR73618.1	0.0620616	0.102401	0.606065
	EVM0041722.1	RYR73618.1	0.0589051	0.229122	0.25709
	EVM0038029.1	RYR77633.1	0.062176	0.101669	0.611552
	EVM0043219.1	RYR72579.1	0	0	NA
	EVM0053046.1	RYR63272.1	0	0	NA
	EVM0044360.1	RYR73618.1	0.122106	0.297679	0.410193
	EVM0038029.1	RYR80122.1	0.0707876	0.102125	0.693145
	EVM0069097.1	RYR49484.1	0.153356	0.152977	1.00248
	EVM0041722.1	RYR77633.1	0.0595281	0.139247	0.427499
	EVM0041722.1	RYR80122.1	0.0630568	0.159895	0.394364
	EVM0044360.1	RYR77633.1	0.0691535	0.225994	0.305997
	EVM0044360.1	RYR80122.1	0.0642817	0.213248	0.301442
	EVM0041580.1	RYQ83075.1	0.0730282	0.0948274	0.770117
	EVM0062379.2	RYR63573.1	0.00127375	0.0195876	0.0650283
	EVM0068450.1	RYR58500.1	0	0	NA
	EVM0069097.1	RYR59456.1	0.107827	0.283598	0.380208
	EVM0063474.1	RYR70135.1	0.00543727	0.0375078	0.144964
	EVM0055729.1	RYQ83075.1	0.0938823	0.0754989	1.24349
	EVM0041722.1	RYQ97383.1	0.215364	0.528169	0.407755
	EVM0052747.2	RYQ87881.1	0	0	NA
	EVM0044360.1	RYQ97383.1	0.273967	0.621119	0.441086
	EVM0056322.3	RYQ86536.1	0.000505221	0.00736202	0.0686253
	EVM0069097.1	RYR78114.1	0.18262	0.241751	0.755403
	EVM0051314.2	RYQ98243.1	0.00171086	0	NA
	EVM0068755.1	RYQ87881.1	0	0.00721159	0
	RYR72579.1	EVM0032419.1	0.0300868	0.0947069	0.317683
Arachis monticola vs. Glycine max	EVM0012719.2	KRH10133	0.0694595	0.451615	0.153802
	EVM0015252.1	KRH11338	0.0836468	0.469805	0.178046
	EVM0012719.2	KRH23208	0.0734082	0.366785	0.20014
	EVM0015252.1	KRH20942	0.0788932	0.481053	0.164001
	EVM0051314.2	KRH10126	0.109619	0.439719	0.249293
	EVM0058687.1	KRH14000	0.0536564	0.488394	0.109863
	EVM0051314.2	KRH24623	0.141017	0.586494	0.240441
	EVM0051314.2	KRH29623	0.140982	0.569934	0.247366
	EVM0053046.1	KRH36585	0.064549	0.547979	0.117795
	EVM0062379.2	KRH31628	0.029503	0.504536	0.0584754
	EVM0056322.3	KRH56270	0.0561808	0.493588	0.113821
	EVM0056322.3	KRH62690	0.0542065	0.494875	0.109536
	EVM0058687.1	KRH74119	0.0597868	0.448198	0.133394
Arachis hypogaea vs. Glycine max	KRH36585	RYR12098.1	0.0631679	0.576552	0.109562
	KRH11995	RYQ79433.1	0.0669571	0.540798	0.123812
	KRH31628	RYR63573.1	0.0308368	0.507986	0.0607041
	KRH36585	RYR63272.1	0.064549	0.547979	0.117795
	KRH10126	RYQ98243.1	0.0923544	0.421786	0.21896
	KRH37027	RYQ79433.1	0.063963	0.581828	0.109934
	KRH24623	RYQ98243.1	0.140268	0.585621	0.239519
	KRH29623	RYQ98243.1	0.140232	0.569102	0.246409
	KRH56270	RYQ86536.1	0.0567266	0.49007	0.115752
	KRH62690	RYQ86536.1	0.0547511	0.491357	0.111428

## Sheet: Supplementary table 8
Supplementary table 8: Summary of syntenic gene pairs identifed in different plant species.
Species combinations	Gene pairs
Arachis duranensis vs. Glycine max	aradu.V14167.gnm1.ann1.Aradu.0Y2W5	GLYMA_15G101500
	aradu.V14167.gnm1.ann1.Aradu.PIU2J	GLYMA_14G000400
	aradu.V14167.gnm1.ann1.Aradu.F5TUU	GLYMA_11G127400
	aradu.V14167.gnm1.ann1.Aradu.1I5W4	GLYMA_12G052000
	aradu.V14167.gnm1.ann1.Aradu.8P3KF	GLYMA_13G341600
	aradu.V14167.gnm1.ann1.Aradu.RW9W8	GLYMA_15G029900
	aradu.V14167.gnm1.ann1.Aradu.L7UKE	GLYMA_10G259000
	aradu.V14167.gnm1.ann1.Aradu.NG3QM	GLYMA_06G314300
Arachis ipaenesis vs. Glycine max	araip.K30076.gnm1.ann1.Araip.MQ9VE	GLYMA_11G088700
	araip.K30076.gnm1.ann1.Araip.M4D5S	GLYMA_13G341600
	araip.K30076.gnm1.ann1.Araip.S802V	GLYMA_20G132100
	araip.K30076.gnm1.ann1.Araip.TY0LX	GLYMA_15G032800
	araip.K30076.gnm1.ann1.Araip.32MBN	GLYMA_13G344100
Arachis duranensis vs. Arachis monticola	aradu.V14167.gnm1.ann1.Aradu.DL3EU	EVM0000503
	aradu.V14167.gnm1.ann1.Aradu.19EUZ	EVM0034399
	aradu.V14167.gnm1.ann1.Aradu.K0FA0	EVM0009081
	aradu.V14167.gnm1.ann1.Aradu.1I5W4	EVM0003672
	aradu.V14167.gnm1.ann1.Aradu.QTZ74	EVM0031279
	aradu.V14167.gnm1.ann1.Aradu.E1NAP	EVM0008285
	aradu.V14167.gnm1.ann1.Aradu.56PCA	EVM0014648
	aradu.V14167.gnm1.ann1.Aradu.SU3WS	EVM0001822
Arachis ipaenesis vs. Arachis monticola	araip.K30076.gnm1.ann1.Araip.3TF8Q	EVM0000503
	araip.K30076.gnm1.ann1.Araip.MQ9VE	EVM0016093
	araip.K30076.gnm1.ann1.Araip.2B2WU	EVM0009081
	araip.K30076.gnm1.ann1.Araip.M4D5S	EVM0033853
	araip.K30076.gnm1.ann1.Araip.XZ3D1	EVM0063474
	araip.K30076.gnm1.ann1.Araip.TY0LX	EVM0019041
	araip.K30076.gnm1.ann1.Araip.BK4FM	EVM0001473
	araip.K30076.gnm1.ann1.Araip.NB3FG	EVM0064137
	araip.K30076.gnm1.ann1.Araip.06M22	EVM0062190
	araip.K30076.gnm1.ann1.Araip.N7NRE	EVM0063162
	araip.K30076.gnm1.ann1.Araip.PU0FS	EVM0047095
	araip.K30076.gnm1.ann1.Araip.TXT1L	EVM0039556
	araip.K30076.gnm1.ann1.Araip.8WS8L	EVM0003666
	araip.K30076.gnm1.ann1.Araip.U04GE	EVM0066445
	araip.K30076.gnm1.ann1.Araip.RS6LP	EVM0057281
	araip.K30076.gnm1.ann1.Araip.V5K8G	EVM0001338
	araip.K30076.gnm1.ann1.Araip.ES9W6	EVM0033316
	araip.K30076.gnm1.ann1.Araip.67JA6	EVM0042527
	araip.K30076.gnm1.ann1.Araip.H08Z9	EVM0001665
	araip.K30076.gnm1.ann1.Araip.HA1N2	EVM0047673
	araip.K30076.gnm1.ann1.Araip.EHU5C	EVM0074209
	araip.K30076.gnm1.ann1.Araip.CUC52	EVM0072082
	araip.K30076.gnm1.ann1.Araip.AU573	EVM0031369
	araip.K30076.gnm1.ann1.Araip.Q9ZLY	EVM0026358
	araip.K30076.gnm1.ann1.Araip.P0SZ5	EVM0007209
Arachis hypogaea vs. Arachis monticola	EVM0015252	Ahy_Scaffold1g107398
	EVM0047095	Ahy_B02g057557
	EVM0043219	Ahy_B07g086929
	EVM0000852	Ahy_A10g048401
	EVM0014914	Ahy_A01g001502
	EVM0031717	Ahy_A03g012381
	EVM0015452	Ahy_A09g043551
	EVM0073604	Ahy_B02g057992
	EVM0047673	Ahy_A04g020653
	EVM0052609	Ahy_A05g024794
	EVM0064719	Ahy_A09g043074
	EVM0031369	Ahy_A06g029100
	EVM0003331	Ahy_A06g027954
	EVM0026374	Ahy_B07g088387
	EVM0016094	Ahy_B03g064079
	EVM0043030	Ahy_A02g008745
	EVM0032892	Ahy_B10g102035
Arachis duranensis vs. Arachis ipaenesis	aradu.V14167.gnm1.ann1.Aradu.DL3EU	araip.K30076.gnm1.ann1.Araip.3TF8Q
	aradu.V14167.gnm1.ann1.Aradu.19EUZ	araip.K30076.gnm1.ann1.Araip.C9I3T
	aradu.V14167.gnm1.ann1.Aradu.0Y2W5	araip.K30076.gnm1.ann1.Araip.168FZ
	aradu.V14167.gnm1.ann1.Aradu.K0FA0	araip.K30076.gnm1.ann1.Araip.2B2WU
	aradu.V14167.gnm1.ann1.Aradu.8P3KF	araip.K30076.gnm1.ann1.Araip.M4D5S
	aradu.V14167.gnm1.ann1.Aradu.NC1XP	araip.K30076.gnm1.ann1.Araip.S802V
	aradu.V14167.gnm1.ann1.Aradu.WAT9N	araip.K30076.gnm1.ann1.Araip.BK4FM
	aradu.V14167.gnm1.ann1.Aradu.98PBH	araip.K30076.gnm1.ann1.Araip.P9FMN
	aradu.V14167.gnm1.ann1.Aradu.X64YA	araip.K30076.gnm1.ann1.Araip.Z3VQJ
Arachis duranensis vs. Arachis hypogaea	aradu.V14167.gnm1.ann1.Aradu.F5TUU	Ahy_A03g016650
	aradu.V14167.gnm1.ann1.Aradu.3VW4U	Ahy_A09g043551
Arachis ipaenesis vs. Arachis hypogaea	araip.K30076.gnm1.ann1.Araip.TY0LX	Ahy_A04g021322
	araip.K30076.gnm1.ann1.Araip.MZJ7P	Ahy_A04g021071
	araip.K30076.gnm1.ann1.Araip.XS1F4	Ahy_B04g069627
	araip.K30076.gnm1.ann1.Araip.N2UDW	Ahy_B06g080216
	araip.K30076.gnm1.ann1.Araip.PU0FS	Ahy_B02g057557
	araip.K30076.gnm1.ann1.Araip.37U9J	Ahy_B05g077348
	araip.K30076.gnm1.ann1.Araip.3N31H	Ahy_B02g057992
	araip.K30076.gnm1.ann1.Araip.IM4L6	Ahy_B03g067396

## Sheet: Supplementary table 9
Supplementary table 9: The expression of AhFAR1 genes in different tissues.
	FPKM
Gene ID	Flower	Peg	Leaf	Root	Stem
Ahy_A06g028294	0	0	0	0	0
Ahy_Scaffold1g107398	0	0	0	0	0
Ahy_B08g094301	8.13	6.4875	8.2225	8.58	6.1
Ahy_A03g016650	22.73	42.5575	44.9975	44.29	35.8
Ahy_B06g082603	0	0	0	0	0
Ahy_B10g106204	5.06	8.065	11.5025	14.2	7.52
Ahy_A04g021322	0.82	2.8575	3.5975	3.7	2.91
Ahy_A03g013552	0	0.12	0.0675	0.1	0.17
Ahy_B01g055682	0	0	0	0	0
Ahy_B08g089173	0	0	0	0	0
Ahy_B09g099372	0	0	0	0	0
Ahy_A04g021071	1.23	3.55	3.5375	3.86	2.83
Ahy_B09g098829	0	0	0	0.05	0
Ahy_A04g021539	0	0.025	0	0.32	0.05
Ahy_B04g069627	0.78	3.195	2.7525	3.01	2.19
Ahy_A04g017654	0	0	0	0	0
Ahy_B06g080216	0	0	0	0	0
Ahy_B07g086529	0	0	0	0	0
Ahy_B01g053611	0	0	0.055	0	0
Ahy_A10g048364	0	0	0	0	0
Ahy_B03g062284	0	0	0	0	0
Ahy_A05g021773	0	0	0	0	0
Ahy_A01g003395	0	0	0	0	0
Ahy_A08g039362	0	0.01	0.0675	0.27	0.07
Ahy_B01g056323	0	0	0	0	0
Ahy_B03g062706	0	0.0125	0.025	0	0
Ahy_B09g098126	0	0	0	0	0
Ahy_B09g095001	0	0	0	0	0
Ahy_B01g052474	0	0	0	0	0
Ahy_B02g057557	0	0	0	0	0
Ahy_A01g001635	0	0	0	0	0
Ahy_B08g092200	0	0.035	0	0	0
Ahy_A07g033948	0	0	0	0	0
Ahy_B02g059364	0	0	0	0	0
Ahy_B01g051601	0	0	0	0	0
Ahy_A03g012297	0	0	0	0	0
Ahy_A02g006742	0	0	0.0125	0	0
Ahy_B03g066034	0	0	0	0	0
Ahy_B09g095062	0	0.335	0.0125	0	0
Ahy_B03g064323	0	0	0	0	0
Ahy_B09g098366	0	0	0	0	0
Ahy_B02g061562	0	0	0	0	0
Ahy_B05g076122	0	0.11	0.1525	0	0.11
Ahy_B07g086929	0	0	0	0	0
Ahy_A08g038805	0	0	0	0	0
Ahy_B05g075093	0	0.0075	0.0075	0	0.02
Ahy_B05g078706	0	0.0175	0.0175	0	0
Ahy_B06g081014	0	0	0	0	0
Ahy_A10g048401	0	0.0275	0.015	0	0
Ahy_A07g035989	0	0	0	0	0
Ahy_B05g077348	0	0	0	0	0
Ahy_B10g102469	0	0.2675	0.19	0	0
Ahy_A05g025347	0	0	0	0	0
Ahy_B08g093541	0.11	0.125	0.3175	0.28	0
Ahy_B04g071791	0	0	0	0	0.06
Ahy_A02g007763	0	0	0	0	0
Ahy_A01g001502	0	0	0	0	0
Ahy_A03g012381	0	0	0.01	0	0
Ahy_B04g071364	0	0	0	0	0
Ahy_B08g092932	0.21	0	0	0	0
Ahy_A01g000238	0	0	0	0	0
Ahy_A09g043551	0	0	0	0	0
Ahy_B08g093430	0	0	0	0	0
Ahy_B02g057992	0	0	0	0	0
Ahy_B01g054036	0	0.1375	0.0475	0.14	0.04
Ahy_A09g044043	0	0	0	0	0
Ahy_B06g084002	0	0	0	0	0
Ahy_B05g074247	0	0.1325	0.4625	0.06	0.14
Ahy_B10g103080	0	0	0	0	0
Ahy_A07g032187	0	0	0	0	0
Ahy_A07g032188	0	0	0	0	0
Ahy_B10g101633	0	0	0	0	0.05
Ahy_A03g012147	0	0	0.0175	0	0.07
Ahy_A02g006796	0.23	6.075	4.15	1.37	2.46
Ahy_A04g020653	0	0	0	0	0
Ahy_A05g024794	0	0.01	0	0	0
Ahy_A09g043074	0	0	0	0	0
Ahy_A04g018557	0	0	0	0	0
Ahy_A01g000712	0	0	0	0	0
Ahy_A04g021291	0	0	0	0	0
Ahy_A06g029100	0	0	0	0	0
Ahy_A05g024990	0	0.0475	0	0	0
Ahy_B02g058113	0	0	0.025	0	0
Ahy_B03g067396	0	0	0	0	0
Ahy_A07g033283	0	0	0	0	0
Ahy_A08g037481	0	0	0	0	0
Ahy_A08g038634	0	0	0	0	0
Ahy_A02g006134	0	0	0	0	0
Ahy_A06g027954	0	0	0	0	0
Ahy_B04g071219	0	0	0	0	0
Ahy_B08g089901	0	0	0	0	0.03
Ahy_A07g031037	0	0	0.0125	0	0
Ahy_A07g031836	0	0	0	0	0
Ahy_B01g056764	0	0	0.0425	0	0
Ahy_B02g060985	0	0	0	0	0
Ahy_A07g031805	0	0.01	0	0	0
Ahy_A08g038649	0.18	0	0	0	0.03
Ahy_A03g015602	0	0	0	0	0
Ahy_A10g050516	0	0	0	0	0
Ahy_A10g050650	0	0	0	0	0
Ahy_Scaffold7g108327	0	0.0075	0.0525	0.07	0.11
Ahy_B06g084498	0	0.0325	0	0	0
Ahy_B01g053180	0.1	0	0.02	0	0
Ahy_B07g088387	0	0	0	0	0
Ahy_B06g084741	0	0	0	0	0
Ahy_A06g028866	0	0	0	0	0
Ahy_B03g064079	0	0	0	0	0
Ahy_A03g015787	0	0.0075	0	0	0
Ahy_B08g093585	0	0	0	0	0
Ahy_A01g002172	0	0	0	0	0
Ahy_B02g058382	0	0	0	0	0
Ahy_A10g049501	0	0	0	0	0
Ahy_A09g045766	0	0.0175	0	0	0
Ahy_B06g084683	0	0	0	0	0
Ahy_B07g088431	0	0	0	0	0
Ahy_A03g013015	0	0.0525	0.08	0	0.04
Ahy_B05g078885	0	0	0	0	0
Ahy_A07g035990	0	0	0	0	0
Ahy_B05g077984	0	0	0	0	0
Ahy_A02g008745	0	0	0	0	0
Ahy_B10g100737	0	0.2025	0.245	0.31	0.18
Ahy_B01g054939	0	0	0	0	0
Ahy_B10g102035	0	0	0	0	0
Ahy_A02g008044	0	0	0	0	0
Ahy_A03g011074	0	0	0	0	0
Ahy_B04g069952	0	0	0	0	0
Ahy_B01g051426	1.6	5.765	7.1675	8.04	5.5
Ahy_A04g018696	0	0	0	0	0
Ahy_A07g031837	0.31	0.0375	0.01	0	0
Ahy_A05g023508	0	0	0	0	0
Ahy_B07g087223	0.08	0	0.04	0	0
Ahy_B08g093634	0	0	0	0	0
Ahy_B08g092769	0	0.0775	0.1225	0.2	0.1
Ahy_A01g001188	0	0	0	0	0
Ahy_A03g010736	0	0	0	0	0
Ahy_A09g046277	0	0	0.04	0.15	0
Ahy_B06g083928	0	0	0	0	0
Ahy_A01g000062	0	0	0	0	0
Ahy_B05g079004	0	0	0	0	0
Ahy_A04g020389	0	0	0	0	0
Ahy_A05g024256	0	0	0	0	0
Ahy_B03g063597	0	0	0	0	0
Ahy_A10g049543	0	0.005	0	0	0
Ahy_A10g049546	0	0	0	0.08	0
Ahy_A06g026178	0.06	0.0175	0.01	0	0
Ahy_A01g004900	0	0	0	0	0
Ahy_B04g071241	0	0	0.0725	0	0.16
Ahy_A01g003741	0	0.0125	0	0	0
Ahy_B05g079329	0	0	0	0	0
Ahy_A07g034057	0	0	0	0	0
Ahy_B01g054025	0	0.005	0.01	0	0
Ahy_A06g029321	0	0	0	0	0
Ahy_B05g076104	0	0	0	0	0
Ahy_A06g029203	0	0	0	0	0
Ahy_B02g061460	0	0	0	0	0
Ahy_B03g065650	0	0	0	0	0
Ahy_B10g104529	0	0	0	0	0
Ahy_A03g015150	0	0.0075	0.03	0	0.04
Ahy_A04g020778	0	0	0	0	0
Ahy_A04g020331	0	0	0	0	0
Ahy_B08g092762	0	0	0	0	0
Ahy_B07g086318	0	0	0	0	0
Ahy_B03g063262	0.05	0	0	0	0
Ahy_A03g011015	0	0	0	0	0
Ahy_B02g058109	0	0	0	0	0
Ahy_B10g100908	0	0	0	0	0
Ahy_A09g043106	0	0	0.1225	0.13	0
Ahy_B05g075589	0	0.025	0	0	0
Ahy_A04g018624	0	0	0	0	0
Ahy_B06g083369	0	0	0	0	0
Ahy_A07g036380	0	0	0	0	0
Ahy_B10g105337	0	0	0	0	0
Ahy_B09g096212	0	0	0	0	0
Ahy_A06g026272	0.42	0.015	0.0425	0	0
Ahy_B07g087035	0	0	0	0	0
Ahy_B01g052057	0	0	0.025	0	0
Ahy_B03g064033	0	0	0	0	0
Ahy_B05g076910	0	0	0	0	0
Ahy_B02g058386	0	0	0	0	0
Ahy_A05g024287	0	0.0275	0.1375	0	0.22
Ahy_A02g008409	0	0	0	0	0
Ahy_A02g007616	0	0	0	0	0
Ahy_B10g102328	0	0	0	0	0
Ahy_B07g087640	0	0	0	0	0
Ahy_B02g058380	0	0	0	0	0
Ahy_B10g101948	0	0	0	0	0
Ahy_B02g060197	0	0	0	0	0
Ahy_B05g079440	0	0	0	0	0
Ahy_A06g027361	0	0	0	0	0
Ahy_A01g003600	0	0	0	0	0
Ahy_B02g058831	0	0	0	0	0
Ahy_A06g026320	0	0	0	0	0
Ahy_B01g052728	0	0	0	0	0
Ahy_B05g079002	0	0	0	0	0
Ahy_B03g066802	0	0	0	0	0
Ahy_A04g019169	0	0	0	0	0
Ahy_A07g036779	0	0	0	0	0
Ahy_A04g019616	0	0	0	0	0
Ahy_B02g059862	0	0	0	0	0
Ahy_A05g022439	0	0	0	0	0
Ahy_B03g064724	0	0	0	0	0
Ahy_A07g036766	0	0.0225	0.0125	0	0
Ahy_A04g019181	0	0	0	0	0
Ahy_B02g061533	0	0	0	0	0
Ahy_A05g025285	0.19	0	0	0	0
Ahy_B10g101691	0	0	0	0	0
Ahy_A09g042325	0	0.1	0.4525	0.37	0.31
Ahy_B06g084792	0.05	0	0	0	0
Ahy_B10g104811	0	0	0	0	0
Ahy_B01g054900	0	0	0	0	0
Ahy_A09g045557	1.41	6.0175	5.8375	5.21	4.88
Ahy_A09g042214	3.83	5.5475	5.2375	8.19	8.82
Ahy_B09g100000	4.39	10.455	12.32	11.68	19.41
Ahy_B10g106430	1.65	3.29	7.205	4.71	3.13
Ahy_A10g046840	4.21	9.8525	16.65	12.41	9.75
Ahy_B09g095425	4.89	13.3975	10.765	9.72	11.79
Ahy_B04g069749	2.22	4.8225	6.065	6.11	3.61
Ahy_A04g020951	2.73	6.475	9.645	10.18	6.02
Ahy_B05g075774	0	0	0	0	0
Ahy_B08g092517	23.24	78.6525	50.235	79.83	52.57
Ahy_B09g095759	0	0	0	0	0
Ahy_Scaffold1g106925	0	0	0	0	0
Ahy_A10g049920	0	0	0	0	0
Ahy_B05g079737	4.89	14.4075	13.805	14.32	13.83
Ahy_A06g026579	0	0.04	0.035	0	0
Ahy_B09g095984	4.19	15.4625	12.33	20	8.75
Ahy_A03g014921	0	0	0.125	0	0
Ahy_B01g053677	0	0	0	0	0
Ahy_B08g090240	0	0.0075	0	0	0
Ahy_B10g101875	0	0	0	0	0
Ahy_A10g049014	0	0	0	0	0
Ahy_A07g036426	6.98	25.2175	18.8725	31.62	15.34
Ahy_A03g011477	0.24	0.06	0.305	0	0.04
Ahy_A04g018302	0	0	0	0	0
Ahy_A07g035838	0.4	0.525	0.425	0.31	0.3
Ahy_B09g095806	0.39	0.115	0.0375	0	0.19
Ahy_A04g021375	9.7	10.5125	10.6375	10.47	8.84
Ahy_A06g027061	3.33	9.0975	8.9675	11.94	7.02
Ahy_B04g070443	0	0	0	0	0
Ahy_Scaffold6g108177	0.63	2.69	2.535	3.36	2.76
Ahy_A01g002850	0	0	0	0	0
Ahy_B10g101083	2.7	5.7525	2.5725	2.91	10.07
Ahy_B05g078033	0	0	0	0	0
Ahy_B03g067179	0	0	0	0	0
Ahy_A07g035845	12.08	31.64	43.695	36.74	38.81
Ahy_A06g027327	0	0	0	0	0

## Sheet: Supplementary table 10
Supplementary table 10: The expression of AhFAR1 genes in shell and seed.
				FPKM
				CK		Shell									Seed
Gene ID	Chr.	Start	End	P0	P1	P2SH	P3SH	P4SH	P5SH	P6SH	P7SH	P8SH	P9SH	P10SH	P2SD	P3SD	P4SD	P5SD	P6SD	P7SD	P8SD	P9SD	P10SD
Ahy_A06g028294	A06	53197387	53207712	0	0	0	0	0	0	0	0	0	0	0	0	0	0	0	0	0	0	0	0
Ahy_A09g045557	A09	108836431	108841733	1.53804	2.93171	2.48295	2.471	1.48252	1.27021	1.26735	0.783724	1.00406	0.350881	2.23539	3.78128	6.3122	7.161	6.95279	4.60461	2.38148	2.61033	2.81211	5.29285
Ahy_Scaffold1g107398	Scaffold1	12688850	12692889	0	0.0547048	0.0701461	0	0	0	0	0	0	0	0	0	0	0	0	0	0	0	0	0
Ahy_B08g094301	B08	135702881	135705754	2.26794	0.587075	0.540462	0.47563	1.23317	0.176095	0.58566	1.30382	0.0642453	0.399395	1.57769	1.19264	1.43951	0.581129	1.3834	1.14675	0.139013	0.444128	0.485154	0
Ahy_A09g042214	A09	8873781	8877577	1.36852	0.590419	6.00612	5.55215	2.41838	3.06971	5.46196	5.56507	2.60383	2.57069	4.22357	3.94402	3.08845	5.49107	4.72262	5.81716	4.08928	2.12907	1.94818	0
Ahy_B09g100000	B09	161032922	161036700	3.72602	2.89353	4.90838	8.84324	6.17293	4.08422	9.96763	9.8666	3.37674	1.81471	5.34019	4.68238	4.17568	5.31549	5.42452	8.58753	5.56687	4.39696	3.33058	0
Ahy_A03g016650	A03	141459944	141462356	17.0052	19.0203	18.3655	17.9788	31.8629	17.4531	19.4693	14.8122	19.7333	16.4596	27.5435	11.8141	16.3716	13.2871	10.7341	10.861	10.9969	10.4459	8.81021	7.86088
Ahy_B10g106430	B10	147275770	147283058	5.59452	5.58586	4.04551	3.93959	0.529628	2.19327	2.58239	2.40457	1.62795	1.8209	3.54929	4.4995	4.72405	5.40012	4.78619	4.64931	5.91067	4.40835	4.01848	3.59072
Ahy_A10g046840	A10	735516	748919	2.74006	3.21492	3.65775	2.97538	2.10948	3.69775	2.41961	3.43701	2.76392	3.11551	5.05979	4.79076	4.94343	5.20854	5.5304	6.39004	4.55658	5.53496	4.84528	2.59649
Ahy_B06g082603	B06	53080065	53081780	0	0.0974556	0	0	1.01126	0	0	0	0	0	0.081064	0	0	0.0570041	0	0	0	0	0	0.191939
Ahy_B10g106204	B10	145427754	145432332	2.53894	4.54446	6.70078	4.77546	3.50619	1.98459	3.80431	4.41023	4.0364	1.4395	8.02022	6.66137	8.04777	8.42456	8.10235	8.93883	8.25277	8.30277	5.64603	2.55724
Ahy_B09g095425	B09	10914043	10917311	2.51537	3.33221	6.28639	6.91537	1.81985	4.92862	4.5698	4.29314	1.79812	0.547195	4.10984	3.80806	3.24007	6.72101	7.03984	3.38464	0.884258	3.13899	1.3226	7.92063
Ahy_A04g021322	A04	105710173	105712709	6.85737	6.47383	3.1241	3.53487	4.39101	2.98586	3.4305	2.92598	3.71365	3.26766	1.47652	2.9198	4.56588	3.60347	2.84325	5.09085	3.69634	3.6512	2.48389	0.205649
Ahy_A03g013552	A03	85674118	85677628	2.62715	1.56936	0.134156	0.236126	0	0.135991	0.135684	0	0	0.177943	0.435135	0.135444	0	0.21419	0.0445141	0.478216	0.0805149	0	0.200712	0
Ahy_B01g055682	B01	122546276	122548935	0	0	0	0	0	0	0	0	0	0	0	0	0	0	0	0	0	0	0	0
Ahy_B08g089173	B08	2421846	2424504	0	0	0	0	0	0	0	0	0	0	0	0	0	0	0	0	0	0	0	0
Ahy_B09g099372	B09	154778602	154781260	0	0	0	0	0	0	0	0	0	0	0	0	0	0	0	0	0	0	0	0
Ahy_A04g021071	A04	103014183	103017299	1.2554	2.17921	1.86288	2.15713	2.70916	1.22992	0.818095	1.33917	0.652674	0.546201	1.64572	2.27178	2.66	2.36485	2.51315	1.71837	2.0301	2.3813	1.56223	0.225893
Ahy_B09g098829	B09	146649172	146651672	0	0	0	0.0403985	0	0	0	0	0	0	0	0	0	0	0	0	0	0	0	0
Ahy_B04g069749	B04	9370859	9378018	3.88452	5.67834	5.95926	5.49232	3.48881	5.30488	4.79978	4.04686	4.94066	3.03525	7.40119	6.18277	6.53692	8.42211	6.42813	5.76767	6.74983	8.50407	2.97622	3.5947
Ahy_A04g020951	A04	101776721	101783214	2.12048	6.27807	6.15859	5.38111	3.51302	2.84271	3.51478	4.45711	4.09964	4.20104	4.32324	5.22289	4.31113	6.14039	5.21085	6.4291	4.75216	6.07303	3.15906	6.28369
Ahy_A04g021539	A04	108015839	108018235	0	0	0	0	0	0	0	0	0	0	0	0	0	0	0	0	0	0	0	0
Ahy_B04g069627	B04	8115771	8118911	0.438779	1.16421	1.43214	0.96128	0.13957	1.01498	1.44845	0.434017	1.0503	0.270448	2.57451	1.44099	2.10037	2.29206	1.95716	2.73999	1.87927	0.868801	1.06769	5.98394
Ahy_A04g017654	A04	5655174	5657832	0	0	0	0	0	0	0	0	0	0	0	0	0	0	0	0.0937788	0	0	0	0
Ahy_B06g080216	B06	7752140	7754798	0	0	0	0	0	0	0	0	0	0	0	0	0	0	0	0	0	0	0	0
Ahy_B07g086529	B07	18587790	18590011	0	0	0	0	0	0	0	0	0	0	0	0	0	0	0	0	0	0	0	0
Ahy_B01g053611	B01	44517192	44517821	0	0	0	0	0	0	0	0	0	0	0	0	0	0	0	0	0	0	0	0
Ahy_B05g075774	B05	26095383	26101686	0	0	0	0.0510187	0	0	0	0	0	0	0	0	0	0	0	0	0	0	0	0
Ahy_A10g048364	A10	25088654	25091431	0	0	0	0	0	0	0	0	0	0	0	0	0	0	0	0	0	0	0	0
Ahy_B03g062284	B03	6296478	6299255	0	0	0	0	0	0	0	0	0	0	0	0	0	0	0	0.048683	0	0	0	0
Ahy_B08g092517	B08	110157957	110229435	20.1378	26.0934	20.1653	20.4231	28.1894	14.0175	16.9768	15.443	10.2489	7.08273	28.8298	17.6748	21.1834	17.164	17.0453	21.1495	13.9279	9.7924	12.506	13.2371
Ahy_A05g021773	A05	986837	988202	0	0	0	0	0	0	0	0	0	0	0	0	0	0	0	0	0	0	0	0
Ahy_A01g003395	A01	90317687	90318262	0	0	0	0	0	0	0	0	0	0	0	0	0	0	0	0	0	0	0	0
Ahy_A08g039362	A08	27609287	27611926	0.0532759	0	0	0	0	0	0	0	0	0	0	0	0	0	0	0	0	0	0.0634957	0
Ahy_B01g056323	B01	130197663	130200221	0	0	0	0	0	0	0	0	0	0	0	0	0	0	0.0871229	0	0	0	0	0
Ahy_B03g062706	B03	10298608	10300793	0	0	0	0	0	0	0	0	0	0	0	0	0	0	0	0	0	0	0	0
Ahy_B09g098126	B09	133589527	133591658	0	0	0	0	0	0	0	0	0	0	0	0	0	0	0	0	0	0	0	0
Ahy_B09g095759	B09	16515071	16517173	0	0	0	0	0	0	0	0	0	0	0	0	0	0	0	0	0	0	0	0
Ahy_B09g095001	B09	5235992	5238768	0	0	0	0	0	0	0	0	0	0	0	0	0	0	0	0	0	0	0	0
Ahy_B01g052474	B01	14057184	14059534	0	0	0	0	0	0	0	0	0	0	0	0	0	0	0	0.0438147	0	0	0	0
Ahy_Scaffold1g106925	Scaffold1	5774542	5777364	0	0	0	0	0	0	0	0	0	0	0	0	0	0	0	0	0	0	0	0
Ahy_A10g049920	A10	95644332	95644982	0	0	0	0	0	0	0	0	0	0	0	0	0	0	0	0	0	0	0	0
Ahy_B02g057557	B02	4524851	4529204	0	0	0	0	0	0	0	0	0	0	0	0	0	0	0	0	0	0	0	0
Ahy_B05g079737	B05	154882245	154893091	3.56668	4.24308	10.4533	7.958	5.47144	4.73001	4.22894	6.20523	3.60503	3.66842	10.2206	10.2689	9.21194	9.75517	8.3996	10.176	9.25173	5.63472	5.11009	8.47283
Ahy_A01g001635	A01	17931902	17933245	0	0	0	0	0	0	0	0	0	0	0	0	0	0	0	0	0	0	0	0
Ahy_B08g092200	B08	102026336	102030302	0	0	0	0	0	0	0	0	0	0	0	0	0	0	0	0	0	0	0	0
Ahy_A07g033948	A07	41550588	41555002	0	0	0	0	0	0	0	0	0	0	0	0	0	0	0	0	0	0	0	0
Ahy_B02g059364	B02	40793222	40793936	0	0	0	0	0	0	0	0	0	0	0	0	0	0	0	0	0	0	0	0
Ahy_B01g051601	B01	2663671	2666027	0	0	0	0	0	0	0	0	0	0	0	0	0	0	0	0	0	0	0	0
Ahy_A03g012297	A03	25847263	25850085	0	0	0	0	0	0	0	0	0	0	0	0	0	0	0	0	0	0	0	0
Ahy_A02g006742	A02	21419035	21421239	0	0	0	0	0	0	0	0	0	0	0	0	0	0	0.236188	0	0	0	0	0
Ahy_B03g066034	B03	109078960	109079526	0	0	0	0	0	0	0.120368	0	0	0	0	0	0.170687	0.162869	0.118469	0.282825	0	0	0	0
Ahy_B09g095062	B09	5943514	5945871	0	0	0	0	0	0	0	0	0	0	0	0	0	0	0	0	0	0	0	0
Ahy_B03g064323	B03	41430128	41430631	0	0	0	0	0	0	0	0	0	0	0	0.567738	0	0	0	0	0	0	0	0
Ahy_B09g098366	B09	137960704	137966193	0	0	0	0	0	0	0.0356577	0	0.0293367	0	0	0	0	0	0	0	0	0	0	0
Ahy_B02g061562	B02	110745712	110748069	0	0	0	0	0	0	0	0	0	0	0	0	0	0	0	0	0	0	0	0
Ahy_B05g076122	B05	31404250	31405530	0	0.102785	0.263596	0.386626	0	0.1336	0.888658	0.174561	0.146225	0	0.0854972	0.479029	0.294035	0.420851	0.174926	0.730815	0.158199	1.12317	0.157747	2.8341
Ahy_B07g086929	B07	28810395	28812614	0	0	0	0	0	0	0	0	0	0	0	0	0	0	0	0	0	0	0	0
Ahy_A08g038805	A08	21758873	21760237	0	0	0	0	0	0	0	0	0	0	0	0	0	0	0	0	0	0	0	0
Ahy_B05g075093	B05	16091567	16099239	0	0.0304901	0.156386	0	0.183171	0.0396311	0	0	0.173504	0	0	0	0	0	0	0	0	0	0	0
Ahy_B05g078706	B05	142198593	142200835	0	0	0	0	0	0	0	0	0	0	0	0	0	0	0	0	0	0	0	0
Ahy_A06g026579	A06	17612476	17614833	0	0.200099	0	0	0	0	0	0	0	0	0	0	0	0	0	0	0	0	0	0
Ahy_B06g081014	B06	17348530	17358497	0	0	0	0	0	0	0	0	0	0	0	0	0	0	0	0	0	0	0	0
Ahy_A10g048401	A10	25547134	25548982	0	0.185739	0.0529259	0.0931541	0	0	0	0.210295	0.176158	0	0	0.416787	0.708452	0.289715	0.368786	0.628869	0.381167	0.676545	0.237549	0
Ahy_A07g035989	A07	130513449	130515044	0	0	0	0	0	0	0	0	0	0	0	0	0	0	0	0	0	0	0	0
Ahy_B05g077348	B05	94098966	94102511	0	0	0	0	0	0	0	0	0	0	0	0	0	0	0.135087	0	0	0	0	0
Ahy_B10g102469	B10	29933468	29934166	0	0	0	0	0	0	0	0	0	0	0	0	0	0	0	0	0	0	0	0
Ahy_B09g095984	B09	22205258	22209926	9.43813	17.3903	14.6325	15.1718	11.039	5.88765	10.5876	10.94	17.4863	11.4592	7.91426	11.6219	14.3253	15.471	14.9529	24.1375	15.8353	14.4761	13.7638	4.03471
Ahy_A05g025347	A05	84736602	84737114	0	0	0	0	0	0	0	0	0	0	0	0	0	0	0	0	0	0	0	0
Ahy_B08g093541	B08	126758409	126759623	0	0	0	0	0	0	0	0	0	0	0	0	0	0	0	0	0	0	0	0
Ahy_B04g071791	B04	69896638	69898523	0	0	0	0	0	0	0	0	0	0	0	0	0	0.167295	0.060844	0	0	0	1.48145	0
Ahy_A02g007763	A02	50866115	50867022	0	0	0	0	0	0	0	0	0	0	0	0	0	0	0	0	0	0	0	0
Ahy_A01g001502	A01	16517258	16518946	0	0	0	0	0	0	0	0	0	0	0	0	0	0	0	0	0	0	0	0
Ahy_A03g012381	A03	26883174	26886020	0	0	0	0	0	0	0	0	0	0	0	0	0	0	0	0	0	0	0	0
Ahy_B04g071364	B04	62669206	62669987	0	0	0	0	0	0	0	0	0	0	0	0	0	0	0	0	0	0	0	0
Ahy_B08g092932	B08	117180044	117184028	0	0	0	0	0	0	0	0	0	0	0	0	0	0	0	0	0	0	0	0
Ahy_A01g000238	A01	2891231	2891818	0	0	0	0	0	0	0	0	0	0	0	0	0	0	0	0	0	0	0	0
Ahy_A09g043551	A09	35110267	35112620	0	0	0	0	0	0	0	0	0	0	0	0	0	0	0	0	0	0	0	0
Ahy_B08g093430	B08	125299192	125301336	0	0	0	0	0	0	0	0	0	0	0	0	0	0	0	0	0	0	0	0
Ahy_B02g057992	B02	9901812	9905211	0	0	0	0	0	0	0	0	0	0	0	0	0	0	0	0	0	0	0	0
Ahy_B01g054036	B01	63781649	63784003	0	0	0	0	0	0	0	0	0	0	0	0	0	0	0	0	0	0	0	0
Ahy_A09g044043	A09	56163879	56164591	0	0	0	0	0	0	0	0	0	0	0	0	0	0	0	0	0	0	0	0
Ahy_B06g084002	B06	119725139	119726334	0.156145	0	0	0	0	0	0	0	0	0	0	0	0	0	0	0	0	0	0	0
Ahy_B05g074247	B05	4824596	4826584	0	0	0	0	0	0	0.14338	0	0	0	0	0	0.0225909	0	0	0	0	0	0	0
Ahy_B10g103080	B10	51143725	51144494	0	0	0	0	0	0	0	0	0	0	0	0	0	0	0	0	0	0	0	0
Ahy_A07g032187	A07	13921547	13923807	0	0	0	0	0	0	0	0	0	0	0	0	0	0	0	0	0	0	0	0
Ahy_A07g032188	A07	13929809	13932162	0	0	0	0	0	0	0	0	0	0	0	0	0	0	0	0	0	0	0	0
Ahy_B10g101633	B10	14867417	14870647	0	0	0	0	0	0	0	0	0	0	0	0	0	0	0	0	0	0	0	0
Ahy_A03g012147	A03	23003419	23005776	0	0	0	0.0368627	0	0	0	0	0	0	0	0	0	0	0	0	0	0	0	0
Ahy_A02g006796	A02	22068775	22071211	0.449496	0.698134	1.49199	1.05041	0.925963	0.518534	0.431137	0.296412	0.0354709	0.06785	2.44728	2.47897	2.52699	2.65431	3.73412	1.51954	2.76304	1.96168	1.76023	0.883914
Ahy_A03g014921	A03	118335836	118336237	0	0	0	0	0	0	0	0	0	0	0	0	0	0	0	0	0	0	0	0
Ahy_A04g020653	A04	96658967	96659779	0	0	0	0	0	0	0	0	0	0	0	0	0	0	0	0	0	0	0.0745079	0
Ahy_A05g024794	A05	75364065	75368200	0	0	0	0	0	0	0	0	0	0	0	0	0	0	0	0	0	0	0	0
Ahy_A09g043074	A09	20551582	20554413	0	0	0	0	0	0	0	0	0	0	0	0	0	0	0	0	0	0	0	0
Ahy_A04g018557	A04	16927642	16931995	0	0	0	0	0	0	0	0	0	0	0	0	0	0	0	0	0	0	0	0
Ahy_A01g000712	A01	8195331	8197736	0	0.520477	0.247181	0	0	0	0.0499992	0	0	0	0.0962078	0.209626	0.165435	0	0.29526	0.646146	0.267026	0	0	0
Ahy_A04g021291	A04	105317299	105319994	0	0	0	0	0	0	0	0	0	0	0	0	0	0	0	0	0	0	0	0
Ahy_A06g029100	A06	92354892	92357667	0	0	0	0	0	0	0	0	0	0	0	0	0	0	0	0	0	0	0	0
Ahy_A05g024990	A05	77772806	77774200	0	0	0	0	0	0	0	0	0	0	0	0	0	0	0	0	0	0	0	0
Ahy_B01g053677	B01	46891975	46892508	0	0	0	0	0	0	0	0	0	0	0	0	0	0	0	0	0	0	0	0
Ahy_B02g058113	B02	11086009	11092343	0	0	0	0	0	0	0	0	0	0	0	0	0	0	0	0	0	0	0	0
Ahy_B08g090240	B08	17415370	17419992	0	0	0	0.276728	0	0	0.127211	0.312355	0	0	0	0	0	0	0	0	0	0	0	0
Ahy_B10g101875	B10	18378070	18380024	0	0	0	0	0	0	0	0	0	0	0	0	0	0	0	0	0	0	0	0
Ahy_B03g067396	B03	131810776	131814604	0	0	0	0	0	0	0	0	0	0	0	0	0	0	0	0	0	0	0	0
Ahy_A07g033283	A07	32593172	32593627	0	0	0	0	0	0	0	0	0	0	0	0	0	0	0	0	0	0	0	0
Ahy_A08g037481	A08	383808	384737	0	0	0	0	0	0	0	0	0	0	0	0	0	0	0	0	0	0	0	0
Ahy_A10g049014	A10	44997137	44997768	0	0	0	0	0	0	0	0	0	0	0	0	0	0	0	0	0	0	0	0
Ahy_A07g036426	A07	146786473	146792990	7.51619	11.509	8.04777	10.0924	5.02585	5.39945	6.55222	3.57741	5.65857	7.49348	7.69383	9.65256	10.3878	9.07222	7.57034	14.0328	9.56327	8.87285	8.70516	4.72809
Ahy_A08g038634	A08	19797250	19798841	0	0	0	0	0	0	0	0	0	0	0	0	0	0.118393	0.172235	0.102796	0	0	0	0
Ahy_A02g006134	A02	13388052	13388492	0	0	0	0	0	0	0	0	0	0	0	0	0	0	0	0	0	0	0	0
Ahy_A06g027954	A06	35485072	35485629	0	0	0	0	0	0	0	0	0	0	0	0	0	0	0	0	0	0	0	0
Ahy_B04g071219	B04	59879287	59880621	0	0	0	0	0	0	0	0	0	0	0	0	0	0	0	0	0	0	0	0
Ahy_B08g089901	B08	11609943	11612741	0	0	0	0	0	0	0	0	0	0	0	0	0	0	0	0	0	0	0	0
Ahy_A07g031037	A07	675986	678988	0	0	0	0	0	0	0	0	0	0	0	0	0	0	0	0	0	0	0	0
Ahy_A07g031836	A07	9050829	9055547	0	0	0	0	0	0	0	0	0	0	0	0.0205207	0.0809736	0.0231794	0	0.0402514	0	0	0	0
Ahy_B01g056764	B01	138854806	138858698	0	0	0	0	0	0	0	0	0	0	0	0	0	0	0	0	0	0	0	0
Ahy_B02g060985	B02	102458657	102461166	0	0	0	0	0	0	0	0	0	0	0	0	0	0	0	0	0	0	0	0
Ahy_A07g031805	A07	8651645	8654647	0	0	0	0	0	0	0	0	0	0	0	0	0	0	0	0	0	0	0	0
Ahy_A08g038649	A08	19909423	19912306	0	0	0	0	0	0	0	0	0	0	0	0	0	0	0	0	0	0	0	0
Ahy_A03g015602	A03	130365084	130377469	0	0	0	0	0	0	0	0	0	0	0	0	0	0	0	0	0	0	0	0
Ahy_A10g050516	A10	107580807	107584058	0	0	0	0	0	0	0	0	0	0	0	0	0	0	0	0	0	0	0	0
Ahy_A10g050650	A10	109358291	109362784	0	0	0	0	0	0	0	0	0	0	0	0	0	0	0	0	0	0	0	0
Ahy_Scaffold7g108327	Scaffold7	952518	954233	0	0.128356	0.219449	0	0	0	0	0	0	0	0	0	0.0786826	0.112618	0.163834	0.586689	0.296334	0.0701297	0.196992	0
Ahy_B06g084498	B06	129321582	129322434	0	0	0	0	0	0	0	0	0	0	0	0	0	0	0	0	0	0	0	0
Ahy_B01g053180	B01	28831510	28833800	0	0	0	0	0	0	0	0	0	0	0	0	0	0	0	0	0	0	0	0
Ahy_B07g088387	B07	50844136	50849685	0	0	0	0	0	0	0	0	0	0	0	0	0	0	0	0	0	0	0	0
Ahy_B06g084741	B06	133002751	133003266	0	0	0	0	0	0	0	0	0	0	0	0	0	0	0	0	0	0	0	0
Ahy_A06g028866	A06	86639874	86643594	0	0	0	0	0	0	0	0	0	0	0	0	0	0	0	0	0	0	0	0
Ahy_B03g064079	B03	31740698	31742788	0	0	0	0	0	0	0	0	0	0	0	0	0	0	0	0	0	0	0	0
Ahy_A03g015787	A03	132416317	132419992	0	0	0	0.0620541	0.473013	0	0	0.0350217	0	0	0	0.192212	0.269675	1.03733	0.596614	0.879727	0.952171	0.180271	0.18989	0
Ahy_B08g093585	B08	127322719	127327751	0	0	0	0	0	0.101388	0	0	0	0	0	0.0269283	0	0	0.0442502	0	0	0	0	0
Ahy_A01g002172	A01	39230107	39230631	0	0	0	0	0	0	0	0	0	0	0	0	0	0	0	0	0	0	0	0
Ahy_A03g011477	A03	14405068	14407979	0	2.03871	0.487979	0.0613489	0	0	0	0	0	0	0	0.0844569	0	0	0	0.248494	0.502054	0	0	0
Ahy_A04g018302	A04	13617316	13628796	0	0	0	0	0	0	0	0	0	0	0	0.0606036	0	0.342278	0	0.416061	0	0	0	0
Ahy_B02g058382	B02	15098475	15101072	0	0	0	0	0	0	0	0	0	0	0	0	0.0258493	0	0	0	0	0	0	0
Ahy_A10g049501	A10	84481364	84482023	0	0	0	0	0	0	0	0	0	0	0	0	0	0	0	0	0	0	0	0
Ahy_A09g045766	A09	111249123	111252065	0	0	0	0	0	0	0	0	0	0	0	0	0	0	0	0	0	0	0	0
Ahy_B06g084683	B06	132073575	132074783	0	0	0	0	0	0	0	0	0	0	0	0	0	0	0	0	0	0	0	0
Ahy_A07g035838	A07	120903220	120908785	0	0.123246	0	0.41723	0	0	0	0	0	0	0	0.191462	0	0	0.157311	0	0	0	0	0
Ahy_B07g088431	B07	51170134	51171613	0	0	0	0	0	0	0	0	0	0	0	0	0	0	0	0	0	0	0	0
Ahy_A03g013015	A03	55124241	55127189	0.0583192	0.0905783	0.232291	0	0	0	0	0	0	0	0	0.0469044	0	0.158944	0	0	0.0697057	0	0	0
Ahy_B05g078885	B05	144310215	144312329	0	0	0	0	0	0	0	0	0	0	0	0	0	0	0	0	0	0	0	0
Ahy_B09g095806	B09	17501111	17508193	0	0	0	0	0	0	0	0	0	0	0	0	0	0	0	0	0	0	0	0
Ahy_A07g035990	A07	130630014	130630682	0	0	0	0	0	0	0	0	0	0	0	0	0	0	0	0	0	0	0	0
Ahy_B05g077984	B05	128103233	128106411	0	0	0	0	0	0	0	0	0	0	0	0	0	0.279113	0.17402	0	0	0	0	0
Ahy_A02g008745	A02	93739601	93745154	0	0	0	0	0	0	0	0	0	0	0	0	0	0	0	0	0	0	0	0
Ahy_B10g100737	B10	5201213	5202709	0	0	0	0	0	0	0	0	0	0	0	0	0	0	0	0	0	0	0	0
Ahy_B01g054939	B01	114863775	114865382	0	0	0	0	0	0	0	0	0	0	0	0	0	0	0	0	0	0	0	0
Ahy_B10g102035	B10	21707153	21709088	0	0	0	0	0	0	0	0	0	0	0	0	0.0293806	0	0	0	0	0	0	0
Ahy_A02g008044	A02	63376488	63377054	0	0	0	0	0	0	0	0	0	0	0	0	0	0	0	0	0	0	0	0
Ahy_A03g011074	A03	10018932	10021428	0	0	0	0	0	0	0	0	0	0	0	0	0	0	0	0	0	0	0	0
Ahy_B04g069952	B04	11995683	11997371	0	0	0	0	0	0	0.113748	0	0	0	0	0	0	0	0	0	0	0	0	0
Ahy_B01g051426	B01	767991	774779	1.27273	1.08161	4.94188	2.69361	3.89055	2.0361	3.5632	2.32781	2.3081	1.4463	2.73009	5.28226	5.08323	3.37056	4.17344	4.28086	3.12856	2.20081	2.51859	3.67282
Ahy_A04g018696	A04	19016483	19017895	0	0	0	0	0	0	0	0	0	0	0	0	0	0	0	0	0	0	0	0
Ahy_A04g021375	A04	106235531	106276234	1.68967	2.53245	3.34262	2.52705	3.21761	1.31326	1.679	1.5042	1.68003	2.56197	1.96462	3.05084	3.51234	3.13911	3.42781	3.98505	2.64563	2.35149	1.84262	2.32586
Ahy_A06g027061	A06	24044507	24050208	4.96843	9.11714	8.01362	6.12778	5.29141	3.1948	3.92888	2.93657	5.46867	4.62758	2.90034	8.6875	7.79049	6.43618	8.70655	13.2957	13.5485	9.55663	8.42171	2.25157
Ahy_A07g031837	A07	9067615	9072754	0	0	0.0904565	0	0	0	0	0	0	0	0	0.0547951	0.490096	0.453893	0.630298	0.429924	0.108576	0	0	0
Ahy_A05g023508	A05	23997659	24000661	0	0	0	0	0	0	0	0	0	0	0	0	0	0	0	0	0	0	0	0
Ahy_B04g070443	B04	22292040	22292591	0	0	0	0	0	0	0	0	0	0	0	0	0	0	0	0	0	0	0	0
Ahy_B07g087223	B07	33817941	33820499	0	0	0	0	0	0	0	0	0	0	0	0	0	0	0	0	0	0	0	0
Ahy_B08g093634	B08	128817944	128822350	0	0	0	0	0	0	0	0	0	0	0	0	0	0	0	0	0	0	0	0
Ahy_B08g092769	B08	114006635	114009179	0	0	0.0708457	0	0	0	0	0	0	0	0	0.0643735	0.0338686	0.0484759	0.105782	0	0	0	0	0
Ahy_A01g001188	A01	13240767	13243775	0	0	0	0	0	0	0	0	0	0	0	0	0	0	0	0	0	0	0	0
Ahy_A03g010736	A03	6287432	6290551	0	0	0	0	0	0	0	0	0	0	0	0	0	0	0	0	0	0	0	0
Ahy_A09g046277	A09	117015085	117016433	0	0	0	0	0	0	0	0	0	0	0	0	0	0	0	0	0	0	0	0
Ahy_B06g083928	B06	117961340	117966906	0	0	0	0	0	0	0	0	0	0	0	0	0	0	0	0	0	0	0	0
Ahy_A01g000062	A01	812044	816652	0	0	0	0	0	0	0	0	0	0	0	0	0	0	0	0	0	0	0	0
Ahy_Scaffold6g108177	Scaffold6	5359414	5364752	0.513386	1.34792	2.62911	1.99952	1.86631	1.33253	1.36235	0.870539	1.14786	2.01484	1.67392	2.62487	1.83877	1.85448	1.45393	2.41044	1.7532	1.16174	1.25287	1.12172
Ahy_B05g079004	B05	145846202	145850025	0	0	0	0	0	0	0	0	0	0	0	0	0	0	0	0	0	0	0	0
Ahy_A04g020389	A04	87227477	87229730	0	0	0	0	0	0	0	0	0	0	0	0	0	0	0	0	0	0	0	0
Ahy_A01g002850	A01	71091347	71092081	0	0	0	0	0	0	0	0	0	0	0	0	0	0	0	0	0	0	0	0
Ahy_A05g024256	A05	55477398	55479943	0	0	0	0	0	0	0	0	0	0	0	0	0	0	0	0	0	0	0	0
Ahy_B03g063597	B03	21558891	21563329	0	0	0	0	0	0	0	0	0	0	0	0	0	0	0	0	0	0	0	0
Ahy_A10g049543	A10	85240878	85245237	0.283781	0.0881507	0.0753551	0	0	0	0	0	0	0	0.146648	0.0684709	0.0360244	0.257808	0.0375052	0	0	0.0481628	0.135287	0
Ahy_A10g049546	A10	85323513	85326867	0.616063	1.78319	1.2641	1.0143	0.855109	0.254392	0.752054	0.0738639	0.866232	0.295886	1.04914	0.833308	0.284385	0.814075	0.703175	1.01607	0.535524	0.570311	0.333746	5.91046
Ahy_A06g026178	A06	11436623	11439475	0	0	0	0	0	0	0	0	0	0	0	0	0	0	0	0	0	0	0	0
Ahy_A01g004900	A01	111701750	111702412	0	0.238127	0	0	0	0	0	0	0	0	0	0	0	0	0	0	0	0	0	0
Ahy_B04g071241	B04	60202014	60202613	0	0	0	0	0	0	0	0	0	0	0	0	0	0	0	0	0	0	0	0
Ahy_A01g003741	A01	97918566	97920923	0	0.283443	0.2423	0.248773	0	0.214912	0	0	0.23522	0	0	0.391403	0.386115	0.828965	0.964765	1.43951	0.0727092	0.309729	0.145003	0
Ahy_B10g101083	B10	9065998	9105374	1.59485	1.46666	1.4488	1.44664	0.427201	2.83837	3.15602	3.43183	1.99378	2.57208	2.76528	0.65822	1.01228	2.11612	2.41286	2.44979	1.70557	2.17251	1.4506	4.17242
Ahy_B05g079329	B05	149928445	149929047	0	0	0	0	0	0	0	0	0	0	0	0	0	0	0	0	0	0	0	0
Ahy_A07g034057	A07	42974091	42981938	0	0	0	0	0	0	0	0	0	0	0	0	0	0	0	0	0	0	0	0
Ahy_B01g054025	B01	62999657	63002747	0	0	0	0	0	0	0	0	0	0	0	0	0	0	0	0	0	0	0	0
Ahy_A06g029321	A06	96597993	96600175	0	0	0	0	0	0	0	0	0	0	0	0	0	0	0	0	0	0	0	0
Ahy_B05g076104	B05	31029742	31032736	0	0	0	0	0	0	0	0	0	0	0	0	0.0186043	0	0	0	0	0	0	0
Ahy_A06g029203	A06	94274222	94274677	0	0	0	0	0	0	0	0	0	0	0	0	0	0	0	0	0	0	0	0
Ahy_B02g061460	B02	109344141	109345043	0	0	0	0	0	0	0	0	0	0	0	0	0	0	0	0	0	0	0	0
Ahy_B03g065650	B03	101656731	101660244	0	0	0	0	0	0	0	0	0	0	0	0	0	0	0	0	0	0	0	0
Ahy_B10g104529	B10	119545345	119565863	0	0	0	0	0	0	0	0	0	0	0	0	0	0	0	0	0	0	0	0
Ahy_A03g015150	A03	121828693	121841277	0	0	0	0	0	0	0	0	0	0	0	0	0	0	0	0	0	0	0	0
Ahy_A04g020778	A04	98726307	98730226	0	0	0	0	0	0	0	0	0	0	0	0	0	0	0	0	0	0	0	0
Ahy_A04g020331	A04	85135524	85136222	0	0	0	0	0	0	0	0	0	0	0	0	0	0	0	0	0	0	0	0
Ahy_B08g092762	B08	113975561	113977962	0	0	0	0	0	0	0	0	0	0	0	0	0	0	0	0	0	0	0	0
Ahy_B07g086318	B07	11237409	11239208	0	0	0	0	0	0	0	0	0	0	0	0	0	0	0	0	0	0	0	0
Ahy_B03g063262	B03	16472694	16475685	0	0	0	0	0	0	0	0	0	0	0	0	0	0	0	0	0	0	0	0
Ahy_A03g011015	A03	9390316	9399087	0	0	0	0	0	0	0	0	0	0	0	0	0	0	0	0	0	0	0	0
Ahy_B02g058109	B02	11039734	11042711	0	0	0	0	0	0	0	0	0	0	0	0	0	0	0	0	0	0	0	0
Ahy_B10g100908	B10	7370162	7378933	0	0	0	0	0	0	0	0	0	0	0	0	0	0	0	0	0	0	0	0
Ahy_A09g043106	A09	21786258	21788866	0	0	0	0	0	0	0	0	0	0	0	0	0	0	0	0	0	0	0	0
Ahy_B05g075589	B05	22773806	22776417	0	0	0	0	0	0	0	0	0	0	0	0	0	0	0	0	0	0	0	0
Ahy_A04g018624	A04	18033724	18035701	0	0	0	0	0	0	0	0	0	0	0	0	0	0	0	0	0	0	0	0
Ahy_B06g083369	B06	100006609	100009610	0	0	0	0	0	0	0	0	0	0	0	0	0	0	0	0	0	0	0	0
Ahy_A07g036380	A07	144959821	144960237	0	0	0	0	0	0	0	0	0	0	0	0	0	0	0	0	0	0	0	0
Ahy_B10g105337	B10	134849947	134850576	0	0	0	0	0	0	0	0	0	0	0	0	0	0	0	0	0	0	0	0
Ahy_B09g096212	B09	28288396	28289007	0	0	0	0	0	0	0	0	0	0	0	0	0	0	0	0	0	0	0	0
Ahy_A06g026272	A06	12776182	12778349	0	0	0	0	0	0	0	0	0	0	0	0	0	0	0	0	0	0	0	0
Ahy_B07g087035	B07	30158905	30161721	0	0	0	0	0	0	0	0	0	0	0	0	0	0	0	0	0	0	0	0
Ahy_B01g052057	B01	8345380	8349842	0	0	0	0	0	0	0	0	0	0	0	0	0	0	0	0	0	0	0	0
Ahy_B03g064033	B03	31021604	31025318	0	0	0	0	0	0	0	0	0	0	0	0	0	0.295172	0.122688	0.0732245	0	0	0	0
Ahy_B05g076910	B05	67996251	67996841	0	0	0	0	0	0	0	0	0	0	0	0	0	0	0	0	0	0	0	0
Ahy_B05g078033	B05	128940518	128944447	0	0	0	0	0	0	0	0	0	0	0	0	0	0	0	0	0	0	0	0
Ahy_B02g058386	B02	15127259	15129824	0	0	0	0	0	0	0	0	0	0	0	0	0	0	0	0	0	0	0	0
Ahy_A05g024287	A05	56843485	56844686	0	0	0	0	0	0	0	0	0	0	0	0	0	0.0608344	0	0	0	0	0	0
Ahy_A02g008409	A02	80083096	80086378	0	0	0	0	0	0	0	0	0	0	0	0	0	0	0	0	0	0	0	0
Ahy_A02g007616	A02	45316902	45320589	0	0	0	0	0	0	0	0	0	0	0	0	0	0	0	0	0	0	0	0
Ahy_B10g102328	B10	26764813	26767396	0	0	0	0	0	0	0	0	0	0	0	0	0	0	0	0	0	0	0	0
Ahy_B07g087640	B07	41936735	41938674	0	0	0	0	0	0	0	0	0	0	0	0	0	0	0	0	0	0	0	0
Ahy_B02g058380	B02	15082255	15083781	0	0	0	0	0	0	0	0	0	0	0	0	0	0	0.0848128	0	0	0	0	0
Ahy_B10g101948	B10	19679833	19682190	0	0	0.276721	0.0695791	0	0	0	0	0	0	0	0.143681	0.510262	0.378692	0.196754	0.51669	0.213527	0.151598	0.0709723	0
Ahy_B02g060197	B02	83372295	83373912	0	0	0	0	0	0	0	0	0	0	0	0	0.0571983	0.163735	0	0	0	0	0	0
Ahy_B03g067179	B03	129055963	129056787	0	0	0	0	0	0	0.459589	0	0	0	0	0	0	0	0	0	0	0	0	0
Ahy_B05g079440	B05	151261486	151263846	0	0	0	0	0	0	0	0	0	0	0	0	0	0	0	0	0	0	0	0
Ahy_A06g027361	A06	26883240	26884318	0	0	0	0	0	0	0	0	0	0	0	0	0	0	0	0	0	0	0	0
Ahy_A01g003600	A01	94460384	94464099	0	0	0	0	0	0	0	0	0	0	0	0	0	0	0	0	0	0	0	0
Ahy_B02g058831	B02	23786670	23790187	0	0	0	0	0	0	0	0	0	0	0	0	0	0	0.0335691	0	0	0	0	0
Ahy_A06g026320	A06	13225217	13225825	0	0	0	0	0	0	0	0	0	0	0	0	0	0	0	0	0	0	0	0
Ahy_B01g052728	B01	18265196	18266827	0	0	0	0	0	0	0	0	0	0	0	0	0	0	0	0	0	0	0	0
Ahy_B05g079002	B05	145828768	145832859	0	0	0	0	0	0	0	0	0	0	0	0	0	0	0	0	0	0	0	0
Ahy_B03g066802	B03	123056004	123059032	0	0.229808	0.0491125	0.345769	0	0	0	0	0	0	0.0955776	0.327255	0.0234788	0.403261	0.488877	0	0	0.0627798	0	0
Ahy_A07g035845	A07	121571264	121576646	7.85619	13.422	14.8057	14.0496	6.68241	7.46738	7.70694	5.61234	10.8492	9.08505	8.40156	16.5158	14.8348	15.3647	16.7857	18.0054	13.6678	7.62965	10.7677	13.0171
Ahy_A04g019169	A04	29932759	29937221	0	0	0	0	0	0	0	0	0	0	0	0	0	0	0	0	0	0	0	0
Ahy_A07g036779	A07	155127166	155128734	0	0	0	0	0	0	0	0	0	0	0	0	0	0	0	0	0	0	0	0
Ahy_A04g019616	A04	47533752	47535489	0	0	0	0	0	0	0	0	0	0	0	0	0	0	0	0	0	0	0	0
Ahy_B02g059862	B02	67925799	67926698	0	0	0	0	0	0	0	0	0	0	0	0	0	0	0	0	0	0	0	0
Ahy_A05g022439	A05	9200522	9201037	0	0	0	0	0	0	0	0	0	0	0	0	0	0	0	0	0	0	0	0
Ahy_B03g064724	B03	58941242	58941901	0	0	0	0	0	0	0	0	0	0	0	0	0	0	0	0	0	0	0	0
Ahy_A07g036766	A07	154893944	154897723	0	0	0	0	0	0	0	0	0	0	0	0	0	0	0	0	0	0	0	0
Ahy_A04g019181	A04	30228502	30230514	0	0	0	0	0	0	0	0	0	0	0	0	0	0	0	0	0	0	0	0
Ahy_B02g061533	B02	110416599	110419236	0	0	0	0	0	0	0	0	0	0	0	0	0	0	0	0	0	0	0	0
Ahy_A05g025285	A05	82772558	82774480	0	0	0	0	0	0	0	0	0	0	0	0	0	0.0693293	0	0	0	0	0	0
Ahy_B10g101691	B10	15883044	15883478	0	0	0	0	0	0	0	0	0	0	0	0	0	0	0	0	0	0	0	0
Ahy_A09g042325	A09	9840995	9843323	0	0	0	0	0	0	0	0	0	0	0	0	0	0	0	0	0.832171	0	0	0
Ahy_B06g084792	B06	133834339	133837065	0	0	0	0	0	0	0	0	0	0	0	0	0	0	0.0308836	0	0	0	0	0
Ahy_A06g027327	A06	26553453	26555632	0	0	0	0	0	0	0	0	0	0	0	0	0	0.181428	0	0	0	0	0	0
Ahy_B10g104811	B10	125990583	125993355	0	0	0	0	0	0	0	0	0	0	0	0	0	0	0	0	0	0	0	0
Ahy_B01g054900	B01	113997185	113999984	0	0	0	0	0	0	0	0	0	0	0	0	0	0	0	0.0439829	0	0	0	0
